# Supplementary material for: Integrated Transcriptomic and Metabolomic Analysis Reveals Molecular Signatures Associated with Natural Degeneration of Puccinia striiformis f. sp. tritici
Source: Curr Issues Mol Biol. 2026 Feb 2;48(2):169. doi: 10.3390/cimb48020169 (PMC12939390; doi:10.3390/cimb48020169)
Supplement: Supplementary file 1 [file cimb-48-00169-s001.zip]

Archive with 10 entries (10 files):
- Supplementary Figure S1.png
- Supplementary Figure S2.png
- Supplementary Figure S3.png
- Supplementary Figure S4.png
- Supplementary Table S1.pdf
- Supplementary Table S2.xlsx
- Supplementary Table S3.xlsx
- Supplementary Table S4.xlsx
- Supplementary Table S5.xlsx
- Supplementary Table S6.xlsx
