# Supplementary material for: Integrated Transcriptomic and Metabolomic Analysis Reveals Molecular Signatures Associated with Natural Degeneration of Puccinia striiformis f. sp. tritici
Source: Curr Issues Mol Biol. 2026 Feb 2;48(2):169. doi: 10.3390/cimb48020169 (PMC12939390; doi:10.3390/cimb48020169)
Supplement: Supplementary file 1 [file cimb-48-00169-s001.zip › Supplementary Table S2.xlsx]

## Sheet: Sheet1
Supplementary Table S2. Go enrichment of transcriptome analysis
GO_ID	Category	Term	Up	Down	DEG	Total	Pvalue	adjustPvalue	Up_gene	Down_gene	GeneRatio
GO:0034641	BP	cellular nitrogen compound metabolic process	65	168	233	1942	0.000191075	0.0135302	233/662	1942/6678	0.119979
GO:0009058	BP	biosynthetic process	50	139	189	1454	9.21961e-06	0.000805179	189/662	1454/6678	0.129986
GO:1901576	BP	organic substance biosynthetic process	49	139	188	1429	4.36618e-06	0.00040855	188/662	1429/6678	0.131561
GO:0010467	BP	gene expression	48	136	184	1344	3.52987e-07	4.40393e-05	184/662	1344/6678	0.136905
GO:0044249	BP	cellular biosynthetic process	48	136	184	1389	3.66018e-06	0.000355173	184/662	1389/6678	0.132469
GO:0044271	BP	cellular nitrogen compound biosynthetic process	37	116	153	1026	1.99091e-08	2.74536e-06	153/662	1026/6678	0.149123
GO:0009059	BP	macromolecule biosynthetic process	38	110	148	970	7.58283e-09	1.10372e-06	148/662	970/6678	0.152577
GO:0071840	BP	cellular component organization or biogenesis	35	109	144	1227	0.0114082	0.369007	144/662	1227/6678	0.117359
GO:0044260	BP	cellular macromolecule metabolic process	32	110	142	1108	0.000350709	0.0241804	142/662	1108/6678	0.128159
GO:1901566	BP	organonitrogen compound biosynthetic process	18	95	113	752	1.56015e-06	0.000157215	113/662	752/6678	0.150266
GO:0043603	BP	cellular amide metabolic process	8	82	90	415	1.31202e-13	2.86458e-11	90/662	415/6678	0.216867
GO:0034645	BP	cellular macromolecule biosynthetic process	10	79	89	439	1.02585e-11	1.9198e-09	89/662	439/6678	0.202733
GO:0044085	BP	cellular component biogenesis	19	69	88	615	0.000166638	0.0121276	88/662	615/6678	0.143089
GO:0006518	BP	peptide metabolic process	6	78	84	360	1.20509e-14	3.50815e-12	84/662	360/6678	0.233333
GO:0043604	BP	amide biosynthetic process	8	75	83	360	3.65309e-14	9.57111e-12	83/662	360/6678	0.230556
GO:0043043	BP	peptide biosynthetic process	6	74	80	324	1.88369e-15	8.22543e-13	80/662	324/6678	0.246914
GO:0006412	BP	translation	6	73	79	319	2.40778e-15	9.01198e-13	79/662	319/6678	0.247649
GO:0022613	BP	ribonucleoprotein complex biogenesis	11	43	54	283	1.25674e-06	0.000131707	54/662	283/6678	0.190813
GO:0055085	BP	transmembrane transport	20	34	54	394	0.00781731	0.339216	54/662	394/6678	0.137056
GO:0042254	BP	ribosome biogenesis	9	39	48	218	5.95351e-08	7.7991e-06	48/662	218/6678	0.220183
GO:0034660	BP	ncRNA metabolic process	15	33	48	327	0.00320236	0.174795	48/662	327/6678	0.146789
GO:0034470	BP	ncRNA processing	11	27	38	254	0.00605579	0.283325	38/662	254/6678	0.149606
GO:0016072	BP	rRNA metabolic process	9	27	36	180	2.72882e-05	0.0023063	36/662	180/6678	0.2
GO:0006364	BP	rRNA processing	8	24	32	161	8.60049e-05	0.00643808	32/662	161/6678	0.198758
GO:0022618	BP	ribonucleoprotein complex assembly	3	19	22	111	0.00111143	0.0710232	22/662	111/6678	0.198198
GO:0071826	BP	ribonucleoprotein complex subunit organization	3	19	22	115	0.00179911	0.11223	22/662	115/6678	0.191304
GO:0042274	BP	ribosomal small subunit biogenesis	4	17	21	74	5.78306e-06	0.00052247	21/662	74/6678	0.283784
GO:0070925	BP	organelle assembly	2	17	19	106	0.0074766	0.337736	19/662	106/6678	0.179245
GO:0002181	BP	cytoplasmic translation	1	16	17	46	7.8179e-07	8.53454e-05	17/662	46/6678	0.369565
GO:0140694	BP	non-membrane-bounded organelle assembly	1	16	17	82	0.00239704	0.139561	17/662	82/6678	0.207317
GO:0030490	BP	maturation of SSU-rRNA	4	11	15	58	0.000383961	0.0257943	15/662	58/6678	0.258621
GO:0042273	BP	ribosomal large subunit biogenesis	1	14	15	67	0.00192059	0.117022	15/662	67/6678	0.223881
GO:0006875	BP	cellular metal ion homeostasis	3	11	14	71	0.00887672	0.347119	14/662	71/6678	0.197183
GO:0000462	BP	maturation of SSU-rRNA from tricistronic rRNA transcript (SSU-rRNA, 5.8S rRNA, LSU-rRNA)	3	8	11	44	0.00302914	0.172529	11/662	44/6678	0.25
GO:0000028	BP	ribosomal small subunit assembly	0	8	8	15	3.05738e-05	0.00242737	8/662	15/6678	0.533333
GO:0031401	BP	positive regulation of protein modification process	4	3	7	18	0.00109111	0.0710232	7/662	18/6678	0.388889
GO:0006873	BP	cellular ion homeostasis	4	13	17	95	0.011238	0.368044	17/662	95/6678	0.178947
GO:0030003	BP	cellular cation homeostasis	4	13	17	95	0.011238	0.368044	17/662	95/6678	0.178947
GO:0098655	BP	cation transmembrane transport	5	12	17	98	0.01515	0.381242	17/662	98/6678	0.173469
GO:0042255	BP	ribosome assembly	0	15	15	51	7.95e-05	0.00612617	15/662	51/6678	0.294118
GO:0030490	BP	maturation of SSU-rRNA	4	11	15	58	0.000383961	0.0257943	15/662	58/6678	0.258621
GO:0042273	BP	ribosomal large subunit biogenesis	1	14	15	67	0.00192059	0.117022	15/662	67/6678	0.223881
GO:0006875	BP	cellular metal ion homeostasis	3	11	14	71	0.00887672	0.347119	14/662	71/6678	0.197183
GO:0000462	BP	maturation of SSU-rRNA from tricistronic rRNA transcript (SSU-rRNA, 5.8S rRNA, LSU-rRNA)	3	8	11	44	0.00302914	0.172529	11/662	44/6678	0.25
GO:0000028	BP	ribosomal small subunit assembly	0	8	8	15	3.05738e-05	0.00242737	8/662	15/6678	0.533333
GO:0031401	BP	positive regulation of protein modification process	4	3	7	18	0.00109111	0.0710232	7/662	18/6678	0.388889
GO:0015074	BP	DNA integration	1	5	6	16	0.00311121	0.173433	6/662	16/6678	0.375
GO:0000122	BP	negative regulation of transcription by RNA polymerase II	1	5	6	20	0.0106776	0.358658	6/662	20/6678	0.3
GO:0000470	BP	maturation of LSU-rRNA	1	5	6	20	0.0106776	0.358658	6/662	20/6678	0.3
GO:0000154	BP	rRNA modification	1	5	6	21	0.0137245	0.381242	6/662	21/6678	0.285714
GO:0010562	BP	positive regulation of phosphorus metabolic process	2	3	5	12	0.00412708	0.212019	5/662	12/6678	0.416667
GO:0045937	BP	positive regulation of phosphate metabolic process	2	3	5	12	0.00412708	0.212019	5/662	12/6678	0.416667
GO:0098781	BP	ncRNA transcription	1	4	5	14	0.00882115	0.347119	5/662	14/6678	0.357143
GO:0010383	BP	cell wall polysaccharide metabolic process	0	4	4	8	0.00483557	0.230349	4/662	8/6678	0.5
GO:0051278	BP	fungal-type cell wall polysaccharide biosynthetic process	0	4	4	8	0.00483557	0.230349	4/662	8/6678	0.5
GO:0070592	BP	cell wall polysaccharide biosynthetic process	0	4	4	8	0.00483557	0.230349	4/662	8/6678	0.5
GO:0071966	BP	fungal-type cell wall polysaccharide metabolic process	0	4	4	8	0.00483557	0.230349	4/662	8/6678	0.5
GO:0001934	BP	positive regulation of protein phosphorylation	1	3	4	9	0.00802724	0.339216	4/662	9/6678	0.444444
GO:0042327	BP	positive regulation of phosphorylation	1	3	4	10	0.0123424	0.380436	4/662	10/6678	0.4
GO:0044036	BP	cell wall macromolecule metabolic process	0	4	4	10	0.0123424	0.380436	4/662	10/6678	0.4
GO:0044038	BP	cell wall macromolecule biosynthetic process	0	4	4	10	0.0123424	0.380436	4/662	10/6678	0.4
GO:0070589	BP	cellular component macromolecule biosynthetic process	0	4	4	10	0.0123424	0.380436	4/662	10/6678	0.4
GO:0036265	BP	RNA (guanine-N7)-methylation	3	0	3	5	0.00832185	0.346083	3/662	5/6678	0.6
GO:0006013	BP	mannose metabolic process	0	3	3	6	0.0154243	0.381242	3/662	6/6678	0.5
GO:0019388	BP	galactose catabolic process	2	1	3	6	0.0154243	0.381242	3/662	6/6678	0.5
GO:0030048	BP	actin filament-based movement	0	3	3	6	0.0154243	0.381242	3/662	6/6678	0.5
GO:0030050	BP	vesicle transport along actin filament	0	3	3	6	0.0154243	0.381242	3/662	6/6678	0.5
GO:0030978	BP	alpha-glucan metabolic process	0	3	3	6	0.0154243	0.381242	3/662	6/6678	0.5
GO:0030979	BP	alpha-glucan biosynthetic process	0	3	3	6	0.0154243	0.381242	3/662	6/6678	0.5
GO:0033499	BP	galactose catabolic process via UDP-galactose	2	1	3	6	0.0154243	0.381242	3/662	6/6678	0.5
GO:0070595	BP	(1->3)-alpha-glucan metabolic process	0	3	3	6	0.0154243	0.381242	3/662	6/6678	0.5
GO:0031058	BP	positive regulation of histone modification	2	0	2	2	0.00981367	0.347457	2/662	2/6678	1
GO:0035065	BP	regulation of histone acetylation	2	0	2	2	0.00981367	0.347457	2/662	2/6678	1
GO:0035066	BP	positive regulation of histone acetylation	2	0	2	2	0.00981367	0.347457	2/662	2/6678	1
GO:1901983	BP	regulation of protein acetylation	2	0	2	2	0.00981367	0.347457	2/662	2/6678	1
GO:1901985	BP	positive regulation of protein acetylation	2	0	2	2	0.00981367	0.347457	2/662	2/6678	1
GO:2000756	BP	regulation of peptidyl-lysine acetylation	2	0	2	2	0.00981367	0.347457	2/662	2/6678	1
GO:2000758	BP	positive regulation of peptidyl-lysine acetylation	2	0	2	2	0.00981367	0.347457	2/662	2/6678	1
GO:0043228	CC	non-membrane-bounded organelle	12	119	131	891	6.55409e-07	7.46596e-05	131/662	891/6678	0.147026
GO:0043232	CC	intracellular non-membrane-bounded organelle	12	119	131	891	6.55409e-07	7.46596e-05	131/662	891/6678	0.147026
GO:0005829	CC	cytosol	13	75	88	486	6.10475e-09	9.4085e-07	88/662	486/6678	0.18107
GO:1990904	CC	ribonucleoprotein complex	10	77	87	471	2.74514e-09	4.49517e-07	87/662	471/6678	0.184713
GO:0005840	CC	ribosome	1	66	67	182	3.22639e-23	3.82509e-20	67/662	182/6678	0.368132
GO:0044391	CC	ribosomal subunit	1	57	58	154	8.96169e-21	5.86991e-18	58/662	154/6678	0.376623
GO:0022626	CC	cytosolic ribosome	0	53	53	90	6.91527e-31	1.8118e-27	53/662	90/6678	0.588889
GO:0015934	CC	large ribosomal subunit	0	33	33	91	8.85827e-12	1.78528e-09	33/662	91/6678	0.362637
GO:0022625	CC	cytosolic large ribosomal subunit	0	30	30	51	6.35464e-18	3.32983e-15	30/662	51/6678	0.588235
GO:0015935	CC	small ribosomal subunit	1	24	25	63	3.31408e-10	5.7886e-08	25/662	63/6678	0.396825
GO:0022627	CC	cytosolic small ribosomal subunit	0	23	23	39	4.64911e-14	1.10733e-11	23/662	39/6678	0.589744
GO:0005832	CC	chaperonin-containing T-complex	0	4	4	9	0.00802724	0.339216	4/662	9/6678	0.444444
GO:0009277	CC	fungal-type cell wall	0	4	4	9	0.00802724	0.339216	4/662	9/6678	0.444444
GO:0031931	CC	TORC1 complex	0	3	3	6	0.0154243	0.381242	3/662	6/6678	0.5
GO:0003676	MF	nucleic acid binding	36	109	145	1201	0.00390241	0.208659	145/662	1201/6678	0.120733
GO:0005198	MF	structural molecule activity	1	68	69	259	3.22691e-15	1.05681e-12	69/662	259/6678	0.266409
GO:0003723	MF	RNA binding	10	59	69	498	0.00209594	0.124804	69/662	498/6678	0.138554
GO:0003735	MF	structural constituent of ribosome	1	65	66	178	4.37988e-23	3.82509e-20	66/662	178/6678	0.370787
GO:0015318	MF	inorganic molecular entity transmembrane transporter activity	10	19	29	183	0.00706952	0.32495	29/662	183/6678	0.15847
GO:0019843	MF	rRNA binding	0	13	13	37	2.97356e-05	0.00242737	13/662	37/6678	0.351351
GO:0015267	MF	channel activity	6	6	12	58	0.0101643	0.350401	12/662	58/6678	0.206897
GO:0022803	MF	passive transmembrane transporter activity	6	6	12	58	0.0101643	0.350401	12/662	58/6678	0.206897
GO:0005372	MF	water transmembrane transporter activity	3	2	5	14	0.00882115	0.347119	5/662	14/6678	0.357143
GO:0015250	MF	water channel activity	3	2	5	14	0.00882115	0.347119	5/662	14/6678	0.357143
GO:0000146	MF	microfilament motor activity	0	3	3	6	0.0154243	0.381242	3/662	6/6678	0.5
GO:0005247	MF	voltage-gated chloride channel activity	1	2	3	6	0.0154243	0.381242	3/662	6/6678	0.5
GO:0047657	MF	alpha-1,3-glucan synthase activity	0	3	3	6	0.0154243	0.381242	3/662	6/6678	0.5
GO:0070180	MF	large ribosomal subunit rRNA binding	0	3	3	6	0.0154243	0.381242	3/662	6/6678	0.5
