# Supplementary material for: Integrated Transcriptomic and Metabolomic Analysis Reveals Molecular Signatures Associated with Natural Degeneration of Puccinia striiformis f. sp. tritici
Source: Curr Issues Mol Biol. 2026 Feb 2;48(2):169. doi: 10.3390/cimb48020169 (PMC12939390; doi:10.3390/cimb48020169)
Supplement: Supplementary file 1 [file cimb-48-00169-s001.zip › Supplementary Table S3.xlsx]

## Sheet: Sheet1
Supplementary Table S3. KEGG Enrichment of Transcriptome Analysis
PathwayID	Pathway	level1	level2	Up	Down	DEG	Total	Pvalue	adjustPvalue	Up_gene	Down_gene	RichFactor
map03010	Ribosome	Genetic Information Processing	Translation	0	66	66	139	1.37648e-34	9.77301e-33	66/192	139/2007	0.47482
map00190	Oxidative phosphorylation	Metabolism	Energy metabolism	1	10	11	110	0.486913	0.997318	11/192	110/2007	0.1
map04213	Longevity regulating pathway - multiple species	Organismal Systems	Aging	5	2	7	33	0.0326526	0.772777	7/192	33/2007	0.212121
map03040	Spliceosome	Genetic Information Processing	Transcription	2	5	7	106	0.896919	0.997318	7/192	106/2007	0.0660377
map04011	MAPK signaling pathway - yeast	Environmental Information Processing	Signal transduction	2	4	6	59	0.502555	0.997318	6/192
map00520	Amino sugar and nucleotide sugar metabolism	Metabolism	Carbohydrate metabolism	3	3	6	61	0.536496	0.997318	6/192	61/2007	0.0983607
map04146	Peroxisome	Cellular Processes	Transport and catabolism	5	1	6	61	0.536496	0.997318	6/192	61/2007	0.0983607
map03008	Ribosome biogenesis in eukaryotes	Genetic Information Processing	Translation	0	6	6	62	0.553103	0.997318	6/192	62/2007	0.0967742
map00860	Porphyrin metabolism	Metabolism	Metabolism of cofactors and vitamins	2	3	5	23	0.0615466	0.997318	5/192	23/2007	0.217391
map00564	Glycerophospholipid metabolism	Metabolism	Lipid metabolism	3	2	5	56	0.633935	0.997318	5/192	56/2007	0.0892857
map00240	Pyrimidine metabolism	Metabolism	Nucleotide metabolism	0	4	4	29	0.299012	0.997318	4/192	29/2007	0.137931
map03020	RNA polymerase	Genetic Information Processing	Transcription	0	4	4	30	0.321562	0.997318	4/192	30/2007	0.133333
map03022	Basal transcription factors	Genetic Information Processing	Transcription	3	1	4	31	0.344235	0.997318	4/192	31/2007	0.129032
map03018	RNA degradation	Genetic Information Processing	Folding, sorting and degradation	2	2	4	49	0.705006	0.997318	4/192	49/2007	0.0816327
map04141	Protein processing in endoplasmic reticulum	Genetic Information Processing	Folding, sorting and degradation	2	2	4	95	0.985766	0.997318	4/192	95/2007	0.0421053
map00040	Pentose and glucuronate interconversions	Metabolism	Carbohydrate metabolism	2	1	3	12	0.0994503	0.997318	3/192	12/2007	0.25
map00770	Pantothenate and CoA biosynthesis	Metabolism	Metabolism of cofactors and vitamins	1	2	3	27	0.485536	0.997318	3/192	27/2007	0.111111
map00250	Alanine, aspartate and glutamate metabolism	Metabolism	Amino acid metabolism	0	3	3	30	0.55873	0.997318	3/192	30/2007	0.1
map00020	Citrate cycle (TCA cycle)	Metabolism	Carbohydrate metabolism	0	3	3	31	0.581712	0.997318	3/192	31/2007	0.0967742
map00906	Carotenoid biosynthesis	Metabolism	Metabolism of terpenoids and polyketides	0	2	2	3	0.0255998	0.772777	2/192	3/2007	0.666667
map00910	Nitrogen metabolism	Metabolism	Energy metabolism	0	2	2	7	0.138791	0.997318	2/192	7/2007	0.285714
map04392	Hippo signaling pathway - multiple species	Environmental Information Processing	Signal transduction	0	2	2	9	0.210107	0.997318	2/192	9/2007	0.222222
map00750	Vitamin B6 metabolism	Metabolism	Metabolism of cofactors and vitamins	0	2	2	10	0.247019	0.997318	2/192	10/2007	0.2
map00670	One carbon pool by folate	Metabolism	Metabolism of cofactors and vitamins	0	2	2	12	0.321065	0.997318	2/192	12/2007	0.166667
map02010	ABC transporters	Environmental Information Processing	Membrane transport	0	2	2	17	0.494358	0.997318	2/192	17/2007	0.117647
map00630	Glyoxylate and dicarboxylate metabolism	Metabolism	Carbohydrate metabolism	1	1	2	25	0.706802	0.997318	2/192	25/2007	0.08
map00480	Glutathione metabolism	Metabolism	Metabolism of other amino acids	0	2	2	27	0.746727	0.997318	2/192	27/2007	0.0740741
map00563	Glycosylphosphatidylinositol (GPI)-anchor biosynthesis	Metabolism	Glycan biosynthesis and metabolism	2	0	2	27	0.746727	0.997318	2/192	27/2007	0.0740741
map00380	Tryptophan metabolism	Metabolism	Amino acid metabolism	1	1	2	33	0.839679	0.997318	2/192	33/2007	0.0606061
map00260	Glycine, serine and threonine metabolism	Metabolism	Amino acid metabolism	0	2	2	37	0.883286	0.997318	2/192	37/2007	0.0540541
map04145	Phagosome	Cellular Processes	Transport and catabolism	0	2	2	38	0.892336	0.997318	2/192	38/2007	0.0526316
map04138	Autophagy - yeast	Cellular Processes	Transport and catabolism	1	1	2	75	0.995767	0.997318	2/192	75/2007	0.0266667
map04111	Cell cycle - yeast	Cellular Processes	Cell growth and death	0	2	2	76	0.996141	0.997318	2/192	76/2007	0.0263158
map00440	Phosphonate and phosphinate metabolism	Metabolism	Metabolism of other amino acids	0	1	1	5	0.395471	0.997318	1/192	5/2007	0.2
map00604	Glycosphingolipid biosynthesis - ganglio series	Metabolism	Glycan biosynthesis and metabolism	1	0	1	5	0.395471	0.997318	1/192	5/2007	0.2
map00780	Biotin metabolism	Metabolism	Metabolism of cofactors and vitamins	0	1	1	5	0.395471	0.997318	1/192	5/2007	0.2
map00511	Other glycan degradation	Metabolism	Glycan biosynthesis and metabolism	1	0	1	6	0.453448	0.997318	1/192	6/2007	0.166667
map00565	Ether lipid metabolism	Metabolism	Lipid metabolism	0	1	1	8	0.553325	0.997318	1/192	8/2007	0.125
map03450	Non-homologous end-joining	Genetic Information Processing	Replication and repair	1	0	1	8	0.553325	0.997318	1/192	8/2007	0.125
map00590	Arachidonic acid metabolism	Metabolism	Lipid metabolism	0	1	1	9	0.596227	0.997318	1/192	9/2007	0.111111
map00053	Ascorbate and aldarate metabolism	Metabolism	Carbohydrate metabolism	1	0	1	10	0.635028	0.997318	1/192	10/2007	0.1
map00290	Valine, leucine and isoleucine biosynthesis	Metabolism	Amino acid metabolism	0	1	1	11	0.670118	0.997318	1/192	11/2007	0.0909091
map00360	Phenylalanine metabolism	Metabolism	Amino acid metabolism	0	1	1	11	0.670118	0.997318	1/192	11/2007	0.0909091
map00790	Folate biosynthesis	Metabolism	Metabolism of cofactors and vitamins	0	1	1	13	0.730545	0.997318	1/192	13/2007	0.0769231
map01040	Biosynthesis of unsaturated fatty acids	Metabolism	Lipid metabolism	0	1	1	15	0.779949	0.997318	1/192	15/2007	0.0666667
map03440	Homologous recombination	Genetic Information Processing	Replication and repair	1	0	1	15	0.779949	0.997318	1/192	15/2007	0.0666667
map00030	Pentose phosphate pathway	Metabolism	Carbohydrate metabolism	1	0	1	16	0.801159	0.997318	1/192	16/2007	0.0625
map00220	Arginine biosynthesis	Metabolism	Amino acid metabolism	0	1	1	18	0.837669	0.997318	1/192	18/2007	0.0555556
map04136	Autophagy - other	Cellular Processes	Transport and catabolism	0	1	1	18	0.837669	0.997318	1/192	18/2007	0.0555556
map04130	SNARE interactions in vesicular transport	Genetic Information Processing	Folding, sorting and degradation	0	1	1	22	0.891878	0.997318	1/192	22/2007	0.0454545
map00310	Lysine degradation	Metabolism	Amino acid metabolism	1	0	1	23	0.902336	0.997318	1/192	23/2007	0.0434783
map00900	Terpenoid backbone biosynthesis	Metabolism	Metabolism of terpenoids and polyketides	1	0	1	23	0.902336	0.997318	1/192	23/2007	0.0434783
map00561	Glycerolipid metabolism	Metabolism	Lipid metabolism	0	1	1	37	0.976626	0.997318	1/192	37/2007	0.027027
map00270	Cysteine and methionine metabolism	Metabolism	Amino acid metabolism	0	1	1	40	0.982818	0.997318	1/192	40/2007	0.025
map04120	Ubiquitin mediated proteolysis	Genetic Information Processing	Folding, sorting and degradation	0	1	1	52	0.995009	0.997318	1/192	52/2007	0.0192308
map04113	Meiosis - yeast	Cellular Processes	Cell growth and death	0	1	1	58	0.997318	0.997318	1/192	58/2007	0.0172414
