# Supplementary material for: Integrated Transcriptomic and Metabolomic Analysis Reveals Molecular Signatures Associated with Natural Degeneration of Puccinia striiformis f. sp. tritici
Source: Curr Issues Mol Biol. 2026 Feb 2;48(2):169. doi: 10.3390/cimb48020169 (PMC12939390; doi:10.3390/cimb48020169)
Supplement: Supplementary file 1 [file cimb-48-00169-s001.zip › Supplementary Table S4.xlsx]

## Sheet: Sheet1
Supplementary Table S4. Enrichment classification of differential metabolites
PathwayID	Pathway	level1	level2	Up	Down	DEM	Total	Pvalue	FDR	Up_meta	Down_meta	URL
map01100	Metabolic pathways	Metabolism	Global and overview maps	24	32	56	3161	4.79226e-05	0.000554533	MP16690(S-Adenosyl-homocysteine|C00021);MP4118(L-Glutamic acid|C00025);MP3285(L-(+)-Aspartic acid|C00049);MP19212(Flavin mononucleotide|C00061);MP1083(Glycerol|C00116);MP3405(Adenine|C00147);MP2659(Niacinamide|C00153);MP12307(5'-S-Methyl-5'-thioadenosine|C00170);MP13367(Arachidonic acid|C00219);MP9406(Cytidine|C00475);MP8558(deoxyuridine|C00526);MP5310(Pyridoxamine|C00534);MP7151(N-ACETYLMANNOSAM…	MP327(Glycine|C00037);MP4073(L-Lysine|C00047);MP5612(L-ARGININE|C00062);MP4072(L-Glutamine|C00064);MP3246(L(+)-Ornithine|C00077);MP5997(L-Tyrosine|C00082);MP1592(Choline|C00114);MP3178(L-Leucine|C00123);MP4579(L-Histidine|C00135);MP14302(\N|C00152);MP2507(L-Threonine|C00188);MP4358(Guanine|C00242);MP16291(RIBOFLAVIN|C00255);MP3469(Hypoxanthine|C00262);MP4424(Xanthine|C00385);MP9855(2'-Deoxyadenos…	http://www.kegg.jp/kegg-bin/show_pathway?map01100/C00021%09%23FF0000,red/C00025%09%23FF0000,red/C00049%09%23FF0000,red/C00061%09%23FF0000,red/C00116%09%23FF0000,red/C00147%09%23FF0000,red/C00153%09%23FF0000,red/C00170%09%23FF0000,red/C00219%09%23FF0000,red/C00475%09%23FF0000,red/C00526%09%23FF0000,red/C00534%09%23FF0000,red/C00645%09%23FF0000,red/C00719%09%23FF0000,red/C01595%09%23FF0000,red/C021…
map02010	ABC transporters	Environmental Information Processing	Membrane transport	6	12	18	138	4.19523e-14	3.39813e-12	MP4118(L-Glutamic acid|C00025);MP3285(L-(+)-Aspartic acid|C00049);MP1083(Glycerol|C00116);MP9406(Cytidine|C00475);MP8558(deoxyuridine|C00526);MP2385(BETAINE|C00719)	MP327(Glycine|C00037);MP4073(L-Lysine|C00047);MP5612(L-ARGININE|C00062);MP4072(L-Glutamine|C00064);MP3246(L(+)-Ornithine|C00077);MP1592(Choline|C00114);MP3178(L-Leucine|C00123);MP4579(L-Histidine|C00135);MP2507(L-Threonine|C00188);MP16291(RIBOFLAVIN|C00255);MP9855(2'-Deoxyadenosine|C00559);MP4015(DEOXYCARNITINE|C01181)	http://www.kegg.jp/kegg-bin/show_pathway?map02010/C00025%09%23FF0000,red/C00049%09%23FF0000,red/C00116%09%23FF0000,red/C00475%09%23FF0000,red/C00526%09%23FF0000,red/C00719%09%23FF0000,red/C00037%09%2300FF00,green/C00047%09%2300FF00,green/C00062%09%2300FF00,green/C00064%09%2300FF00,green/C00077%09%2300FF00,green/C00114%09%2300FF00,green/C00123%09%2300FF00,green/C00135%09%2300FF00,green/C00188%09%2…
map01230	Biosynthesis of amino acids	Metabolism	Global and overview maps	3	10	13	128	5.24866e-09	1.06285e-07	MP16690(S-Adenosyl-homocysteine|C00021);MP4118(L-Glutamic acid|C00025);MP3285(L-(+)-Aspartic acid|C00049)	MP327(Glycine|C00037);MP4073(L-Lysine|C00047);MP5612(L-ARGININE|C00062);MP4072(L-Glutamine|C00064);MP3246(L(+)-Ornithine|C00077);MP5997(L-Tyrosine|C00082);MP3178(L-Leucine|C00123);MP4579(L-Histidine|C00135);MP14302(\N|C00152);MP2507(L-Threonine|C00188)	http://www.kegg.jp/kegg-bin/show_pathway?map01230/C00021%09%23FF0000,red/C00025%09%23FF0000,red/C00049%09%23FF0000,red/C00037%09%2300FF00,green/C00047%09%2300FF00,green/C00062%09%2300FF00,green/C00064%09%2300FF00,green/C00077%09%2300FF00,green/C00082%09%2300FF00,green/C00123%09%2300FF00,green/C00135%09%2300FF00,green/C00152%09%2300FF00,green/C00188%09%2300FF00,green
map01240	Biosynthesis of cofactors	Metabolism	Global and overview maps	6	6	12	330	0.000854159	0.00532207	MP16690(S-Adenosyl-homocysteine|C00021);MP4118(L-Glutamic acid|C00025);MP3285(L-(+)-Aspartic acid|C00049);MP19212(Flavin mononucleotide|C00061);MP2659(Niacinamide|C00153);MP3873(4-Methyl-5-thiazoleethanol|C04294)	MP327(Glycine|C00037);MP4072(L-Glutamine|C00064);MP5997(L-Tyrosine|C00082);MP16291(RIBOFLAVIN|C00255);MP8025(Pantothenate|C00864);MP7468(porphobilinogen|C00931)	http://www.kegg.jp/kegg-bin/show_pathway?map01240/C00021%09%23FF0000,red/C00025%09%23FF0000,red/C00049%09%23FF0000,red/C00061%09%23FF0000,red/C00153%09%23FF0000,red/C04294%09%23FF0000,red/C00037%09%2300FF00,green/C00064%09%2300FF00,green/C00082%09%2300FF00,green/C00255%09%2300FF00,green/C00864%09%2300FF00,green/C00931%09%2300FF00,green
map00970	Aminoacyl-tRNA biosynthesis	Genetic Information Processing	Translation	2	9	11	52	2.68518e-11	1.0875e-09	MP4118(L-Glutamic acid|C00025);MP3285(L-(+)-Aspartic acid|C00049)	MP327(Glycine|C00037);MP4073(L-Lysine|C00047);MP5612(L-ARGININE|C00062);MP4072(L-Glutamine|C00064);MP5997(L-Tyrosine|C00082);MP3178(L-Leucine|C00123);MP4579(L-Histidine|C00135);MP14302(\N|C00152);MP2507(L-Threonine|C00188)	http://www.kegg.jp/kegg-bin/show_pathway?map00970/C00025%09%23FF0000,red/C00049%09%23FF0000,red/C00037%09%2300FF00,green/C00047%09%2300FF00,green/C00062%09%2300FF00,green/C00064%09%2300FF00,green/C00082%09%2300FF00,green/C00123%09%2300FF00,green/C00135%09%2300FF00,green/C00152%09%2300FF00,green/C00188%09%2300FF00,green
map00470	D-Amino acid metabolism	Metabolism	Metabolism of other amino acids	3	8	11	69	6.84239e-10	1.84745e-08	MP4118(L-Glutamic acid|C00025);MP3285(L-(+)-Aspartic acid|C00049);MP10229(D-(+)-Pyroglutamic Acid|C02237)	MP327(Glycine|C00037);MP4073(L-Lysine|C00047);MP5612(L-ARGININE|C00062);MP4072(L-Glutamine|C00064);MP3246(L(+)-Ornithine|C00077);MP4579(L-Histidine|C00135);MP2507(L-Threonine|C00188);MP794(Cadaverine|C01672)	http://www.kegg.jp/kegg-bin/show_pathway?map00470/C00025%09%23FF0000,red/C00049%09%23FF0000,red/C02237%09%23FF0000,red/C00037%09%2300FF00,green/C00047%09%2300FF00,green/C00062%09%2300FF00,green/C00064%09%2300FF00,green/C00077%09%2300FF00,green/C00135%09%2300FF00,green/C00188%09%2300FF00,green/C01672%09%2300FF00,green
map00230	Purine metabolism	Metabolism	Nucleotide metabolism	1	7	8	101	3.79097e-05	0.000511781	MP3405(Adenine|C00147)	MP327(Glycine|C00037);MP4072(L-Glutamine|C00064);MP4358(Guanine|C00242);MP3469(Hypoxanthine|C00262);MP4424(Xanthine|C00385);MP9855(2'-Deoxyadenosine|C00559);MP6159(5-Hydroxyisourate|C11821)	http://www.kegg.jp/kegg-bin/show_pathway?map00230/C00147%09%23FF0000,red/C00037%09%2300FF00,green/C00064%09%2300FF00,green/C00242%09%2300FF00,green/C00262%09%2300FF00,green/C00385%09%2300FF00,green/C00559%09%2300FF00,green/C11821%09%2300FF00,green
map00998	Biosynthesis of various antibiotics	Metabolism	Biosynthesis of other secondary metabolites	3	4	7	108	0.000418954	0.00308502	MP4118(L-Glutamic acid|C00025);MP3285(L-(+)-Aspartic acid|C00049);MP19212(Flavin mononucleotide|C00061)	MP5612(L-ARGININE|C00062);MP3246(L(+)-Ornithine|C00077);MP5997(L-Tyrosine|C00082);MP1524(Cycloserine|C08057)	http://www.kegg.jp/kegg-bin/show_pathway?map00998/C00025%09%23FF0000,red/C00049%09%23FF0000,red/C00061%09%23FF0000,red/C00062%09%2300FF00,green/C00077%09%2300FF00,green/C00082%09%2300FF00,green/C08057%09%2300FF00,green
map01210	2-Oxocarboxylic acid metabolism	Metabolism	Global and overview maps	2	4	6	144	0.00995146	0.0310026	MP4118(L-Glutamic acid|C00025);MP3285(L-(+)-Aspartic acid|C00049)	MP4073(L-Lysine|C00047);MP3246(L(+)-Ornithine|C00077);MP5997(L-Tyrosine|C00082);MP3178(L-Leucine|C00123)	http://www.kegg.jp/kegg-bin/show_pathway?map01210/C00025%09%23FF0000,red/C00049%09%23FF0000,red/C00047%09%2300FF00,green/C00077%09%2300FF00,green/C00082%09%2300FF00,green/C00123%09%2300FF00,green
map00220	Arginine biosynthesis	Metabolism	Amino acid metabolism	2	3	5	24	1.05526e-05	0.000170952	MP4118(L-Glutamic acid|C00025);MP3285(L-(+)-Aspartic acid|C00049)	MP5612(L-ARGININE|C00062);MP4072(L-Glutamine|C00064);MP3246(L(+)-Ornithine|C00077)	http://www.kegg.jp/kegg-bin/show_pathway?map00220/C00025%09%23FF0000,red/C00049%09%23FF0000,red/C00062%09%2300FF00,green/C00064%09%2300FF00,green/C00077%09%2300FF00,green
map00260	Glycine, serine and threonine metabolism	Metabolism	Amino acid metabolism	2	3	5	48	0.000335015	0.00301514	MP3285(L-(+)-Aspartic acid|C00049);MP2385(BETAINE|C00719)	MP327(Glycine|C00037);MP1592(Choline|C00114);MP2507(L-Threonine|C00188)	http://www.kegg.jp/kegg-bin/show_pathway?map00260/C00049%09%23FF0000,red/C00719%09%23FF0000,red/C00037%09%2300FF00,green/C00114%09%2300FF00,green/C00188%09%2300FF00,green
map00997	Biosynthesis of various other secondary metabolites	Metabolism	Biosynthesis of other secondary metabolites	2	3	5	66	0.00146334	0.00740817	MP4118(L-Glutamic acid|C00025);MP3285(L-(+)-Aspartic acid|C00049)	MP4073(L-Lysine|C00047);MP3246(L(+)-Ornithine|C00077);MP5997(L-Tyrosine|C00082)	http://www.kegg.jp/kegg-bin/show_pathway?map00997/C00025%09%23FF0000,red/C00049%09%23FF0000,red/C00047%09%2300FF00,green/C00077%09%2300FF00,green/C00082%09%2300FF00,green
map00330	Arginine and proline metabolism	Metabolism	Amino acid metabolism	2	3	5	71	0.00202922	0.00966863	MP4118(L-Glutamic acid|C00025);MP8809(4-(Glutamylamino)butanoate|C15767)	MP5612(L-ARGININE|C00062);MP3246(L(+)-Ornithine|C00077);MP2153(Creatinine|C00791)	http://www.kegg.jp/kegg-bin/show_pathway?map00330/C00025%09%23FF0000,red/C15767%09%23FF0000,red/C00062%09%2300FF00,green/C00077%09%2300FF00,green/C00791%09%2300FF00,green
map01040	Biosynthesis of unsaturated fatty acids	Metabolism	Lipid metabolism	3	2	5	74	0.00243742	0.0105874	MP13367(Arachidonic acid|C00219);MP11434(Linoleic acid|C01595);MP12596(Eicosapentanoic acid|C06428)	MP12545(Stearic Acid|C01530);MP14785(Docosahexaenoic acid|C06429)	http://www.kegg.jp/kegg-bin/show_pathway?map01040/C00219%09%23FF0000,red/C01595%09%23FF0000,red/C06428%09%23FF0000,red/C01530%09%2300FF00,green/C06429%09%2300FF00,green
map00670	One carbon pool by folate	Metabolism	Metabolism of cofactors and vitamins	2	2	4	26	0.000299788	0.00301514	MP16690(S-Adenosyl-homocysteine|C00021);MP2385(BETAINE|C00719)	MP327(Glycine|C00037);MP1592(Choline|C00114)	http://www.kegg.jp/kegg-bin/show_pathway?map00670/C00021%09%23FF0000,red/C00719%09%23FF0000,red/C00037%09%2300FF00,green/C00114%09%2300FF00,green
map00250	Alanine, aspartate and glutamate metabolism	Metabolism	Amino acid metabolism	2	2	4	28	0.000402723	0.00308502	MP4118(L-Glutamic acid|C00025);MP3285(L-(+)-Aspartic acid|C00049)
map00591	Linoleic acid metabolism	Metabolism	Lipid metabolism	4	0	4	29	0.000462671	0.00312303	MP13367(Arachidonic acid|C00219);MP11434(Linoleic acid|C01595);MP10481(Rumenic acid|C04056);MP11205(13-KODE|C14765)	-	http://www.kegg.jp/kegg-bin/show_pathway?map00591/C00219%09%23FF0000,red/C01595%09%23FF0000,red/C04056%09%23FF0000,red/C14765%09%23FF0000,red
map00480	Glutathione metabolism	Metabolism	Metabolism of other amino acids	1	3	4	38	0.00131841	0.00740817	MP4118(L-Glutamic acid|C00025)	MP327(Glycine|C00037);MP3246(L(+)-Ornithine|C00077);MP794(Cadaverine|C01672)	http://www.kegg.jp/kegg-bin/show_pathway?map00480/C00025%09%23FF0000,red/C00037%09%2300FF00,green/C00077%09%2300FF00,green/C01672%09%2300FF00,green
map00261	Monobactam biosynthesis	Metabolism	Biosynthesis of other secondary metabolites	1	3	4	39	0.00145501	0.00740817	MP3285(L-(+)-Aspartic acid|C00049)	MP5612(L-ARGININE|C00062);MP5997(L-Tyrosine|C00082);MP2507(L-Threonine|C00188)	http://www.kegg.jp/kegg-bin/show_pathway?map00261/C00049%09%23FF0000,red/C00062%09%2300FF00,green/C00082%09%2300FF00,green/C00188%09%2300FF00,green
map00460	Cyanoamino acid metabolism	Metabolism	Metabolism of other amino acids	1	3	4	45	0.00248792	0.0105874	MP3285(L-(+)-Aspartic acid|C00049)	MP327(Glycine|C00037);MP5997(L-Tyrosine|C00082);MP14302(\N|C00152)	http://www.kegg.jp/kegg-bin/show_pathway?map00460/C00049%09%23FF0000,red/C00037%09%2300FF00,green/C00082%09%2300FF00,green/C00152%09%2300FF00,green
map00310	Lysine degradation	Metabolism	Amino acid metabolism	0	4	4	56	0.00551884	0.0203193	-	MP327(Glycine|C00037);MP4073(L-Lysine|C00047);MP4015(DEOXYCARNITINE|C01181);MP794(Cadaverine|C01672)	http://www.kegg.jp/kegg-bin/show_pathway?map00310/C00037%09%2300FF00,green/C00047%09%2300FF00,green/C01181%09%2300FF00,green/C01672%09%2300FF00,green
map00630	Glyoxylate and dicarboxylate metabolism	Metabolism	Carbohydrate metabolism	2	2	4	67	0.0103675	0.0311024	MP4118(L-Glutamic acid|C00025);MP3285(L-(+)-Aspartic acid|C00049)	MP327(Glycine|C00037);MP4072(L-Glutamine|C00064)	http://www.kegg.jp/kegg-bin/show_pathway?map00630/C00025%09%23FF0000,red/C00049%09%23FF0000,red/C00037%09%2300FF00,green/C00064%09%2300FF00,green
map01200	Carbon metabolism	Metabolism	Global and overview maps	2	2	4	115	0.0593786	0.129991	MP4118(L-Glutamic acid|C00025);MP3285(L-(+)-Aspartic acid|C00049)	MP327(Glycine|C00037);MP6363(cis-2-Methylaconitate|C04225)	http://www.kegg.jp/kegg-bin/show_pathway?map01200/C00025%09%23FF0000,red/C00049%09%23FF0000,red/C00037%09%2300FF00,green/C04225%09%2300FF00,green
map00860	Porphyrin metabolism	Metabolism	Metabolism of cofactors and vitamins	1	3	4	148	0.121226	0.228421	MP4118(L-Glutamic acid|C00025)	MP327(Glycine|C00037);MP2507(L-Threonine|C00188);MP7468(porphobilinogen|C00931)	http://www.kegg.jp/kegg-bin/show_pathway?map00860/C00025%09%23FF0000,red/C00037%09%2300FF00,green/C00188%09%2300FF00,green/C00931%09%2300FF00,green
map00232	Caffeine metabolism	Metabolism	Biosynthesis of other secondary metabolites	1	2	3	22	0.00261417	0.0105874	MP7097(Theophylline|C07130)	MP4424(Xanthine|C00385);MP6694(Caffeine|C07481)
map00740	Riboflavin metabolism	Metabolism	Metabolism of cofactors and vitamins	2	1	3	24	0.0033734	0.0130117	MP19212(Flavin mononucleotide|C00061);MP9348(LUMICHROME|C01727)	MP16291(RIBOFLAVIN|C00255)	http://www.kegg.jp/kegg-bin/show_pathway?map00740/C00061%09%23FF0000,red/C01727%09%23FF0000,red/C00255%09%2300FF00,green
map00770	Pantothenate and CoA biosynthesis	Metabolism	Metabolism of cofactors and vitamins	1	2	3	30	0.00640566	0.0225591	MP3285(L-(+)-Aspartic acid|C00049)	MP4184(pantetheine|C00831);MP8025(Pantothenate|C00864)	http://www.kegg.jp/kegg-bin/show_pathway?map00770/C00049%09%23FF0000,red/C00831%09%2300FF00,green/C00864%09%2300FF00,green
map00730	Thiamine metabolism	Metabolism	Metabolism of cofactors and vitamins	1	2	3	31	0.00702756	0.023718	MP3873(4-Methyl-5-thiazoleethanol|C04294)	MP327(Glycine|C00037);MP5997(L-Tyrosine|C00082)	http://www.kegg.jp/kegg-bin/show_pathway?map00730/C04294%09%23FF0000,red/C00037%09%2300FF00,green/C00082%09%2300FF00,green
map00410	beta-Alanine metabolism	Metabolism	Metabolism of other amino acids	1	2	3	32	0.00768416	0.0248967	MP3285(L-(+)-Aspartic acid|C00049)	MP4579(L-Histidine|C00135);MP8025(Pantothenate|C00864)	http://www.kegg.jp/kegg-bin/show_pathway?map00410/C00049%09%23FF0000,red/C00135%09%2300FF00,green/C00864%09%2300FF00,green
map00340	Histidine metabolism	Metabolism	Amino acid metabolism	2	1	3	47	0.0219218	0.0634166	MP4118(L-Glutamic acid|C00025);MP3285(L-(+)-Aspartic acid|C00049)	MP4579(L-Histidine|C00135)	http://www.kegg.jp/kegg-bin/show_pathway?map00340/C00025%09%23FF0000,red/C00049%09%23FF0000,red/C00135%09%2300FF00,green
map00360	Phenylalanine metabolism	Metabolism	Amino acid metabolism	1	2	3	49	0.024462	0.0683249	MP9361(PHENETHYLAMINE|C05332)	MP5997(L-Tyrosine|C00082);MP3121(L-3-phenyllactic acid|C05607)	http://www.kegg.jp/kegg-bin/show_pathway?map00360/C05332%09%23FF0000,red/C00082%09%2300FF00,green/C05607%09%2300FF00,green
map00564	Glycerophospholipid metabolism	Metabolism	Lipid metabolism	2	1	3	56	0.0345536	0.0848135	MP12216(L-alpha-Glycerylphosphorylcholine|C00670);MP21899(PC(16:0/0:0)|C04230);MP23166(PC(18:1(11Z)/0:0)|C04230)	MP1592(Choline|C00114)	http://www.kegg.jp/kegg-bin/show_pathway?map00564/C00670%09%23FF0000,red/C04230%09%23FF0000,red/C00114%09%2300FF00,green
map02020	Two-component system	Environmental Information Processing	Signal transduction	2	1	3	56	0.0345536	0.0848135	MP4118(L-Glutamic acid|C00025);MP3285(L-(+)-Aspartic acid|C00049)	MP4072(L-Glutamine|C00064)	http://www.kegg.jp/kegg-bin/show_pathway?map02020/C00025%09%23FF0000,red/C00049%09%23FF0000,red/C00064%09%2300FF00,green
map00240	Pyrimidine metabolism	Metabolism	Nucleotide metabolism	2	1	3	66	0.0521465	0.122066	MP9406(Cytidine|C00475);MP8558(deoxyuridine|C00526)	MP4072(L-Glutamine|C00064)	http://www.kegg.jp/kegg-bin/show_pathway?map00240/C00475%09%23FF0000,red/C00526%09%23FF0000,red/C00064%09%2300FF00,green
map00270	Cysteine and methionine metabolism	Metabolism	Amino acid metabolism	3	0	3	68	0.0560985	0.126222	MP16690(S-Adenosyl-homocysteine|C00021);MP3285(L-(+)-Aspartic acid|C00049);MP12307(5'-S-Methyl-5'-thioadenosine|C00170)	-	http://www.kegg.jp/kegg-bin/show_pathway?map00270/C00021%09%23FF0000,red/C00049%09%23FF0000,red/C00170%09%23FF0000,red
map00680	Methane metabolism	Metabolism	Energy metabolism	0	3	3	88	0.10285	0.203191	-	MP327(Glycine|C00037);MP5997(L-Tyrosine|C00082);MP14395(S-(Hydroxymethyl)glutathione|C14180)	http://www.kegg.jp/kegg-bin/show_pathway?map00680/C00037%09%2300FF00,green/C00082%09%2300FF00,green/C14180%09%2300FF00,green
map00910	Nitrogen metabolism	Metabolism	Energy metabolism	1	1	2	20	0.0265666	0.0717299	MP4118(L-Glutamic acid|C00025)	MP4072(L-Glutamine|C00064)	http://www.kegg.jp/kegg-bin/show_pathway?map00910/C00025%09%23FF0000,red/C00064%09%2300FF00,green
map00290	Valine, leucine and isoleucine biosynthesis	Metabolism	Amino acid metabolism	0	2	2	23	0.0345166	0.0848135	-	MP3178(L-Leucine|C00123);MP2507(L-Threonine|C00188)	http://www.kegg.jp/kegg-bin/show_pathway?map00290/C00123%09%2300FF00,green/C00188%09%2300FF00,green
map00750	Vitamin B6 metabolism	Metabolism	Metabolism of cofactors and vitamins	1	1	2	29	0.0527444	0.122066	MP5310(Pyridoxamine|C00534)	MP4072(L-Glutamine|C00064)	http://www.kegg.jp/kegg-bin/show_pathway?map00750/C00534%09%23FF0000,red/C00064%09%2300FF00,green
map00332	Carbapenem biosynthesis	Metabolism	Biosynthesis of other secondary metabolites	1	1	2	32	0.0628856	0.134046	MP4118(L-Glutamic acid|C00025)	MP4184(pantetheine|C00831)	http://www.kegg.jp/kegg-bin/show_pathway?map00332/C00025%09%23FF0000,red/C00831%09%2300FF00,green
map00300	Lysine biosynthesis	Metabolism	Amino acid metabolism	1	1	2	35	0.073627	0.151068	MP3285(L-(+)-Aspartic acid|C00049)	MP4073(L-Lysine|C00047)	http://www.kegg.jp/kegg-bin/show_pathway?map00300/C00049%09%23FF0000,red/C00047%09%2300FF00,green
map00760	Nicotinate and nicotinamide metabolism	Metabolism	Metabolism of cofactors and vitamins	2	0	2	55	0.156585	0.288258	MP3285(L-(+)-Aspartic acid|C00049);MP2659(Niacinamide|C00153)	-	http://www.kegg.jp/kegg-bin/show_pathway?map00760/C00049%09%23FF0000,red/C00153%09%23FF0000,red
map02030	Bacterial chemotaxis	Cellular Processes	Cell motility	1	0	1	6	0.0746015	0.151068	MP3285(L-(+)-Aspartic acid|C00049)	-	http://www.kegg.jp/kegg-bin/show_pathway?map02030/C00049%09%23FF0000,red
map00331	Clavulanic acid biosynthesis	Metabolism	Biosynthesis of other secondary metabolites	0	1	1	10	0.121261	0.228421	-	MP5612(L-ARGININE|C00062)	http://www.kegg.jp/kegg-bin/show_pathway?map00331/C00062%09%2300FF00,green
map05131	Shigellosis	Human Diseases	Infectious disease: bacterial	0	1	1	14	0.1656	0.298081	-	MP3178(L-Leucine|C00123)	http://www.kegg.jp/kegg-bin/show_pathway?map05131/C00123%09%2300FF00,green
map01055	Biosynthesis of vancomycin group antibiotics	Metabolism	Metabolism of terpenoids and polyketides	0	1	1	19	0.217935	0.383756	-	MP5997(L-Tyrosine|C00082)	http://www.kegg.jp/kegg-bin/show_pathway?map01055/C00082%09%2300FF00,green
map00710	Carbon fixation in photosynthetic organisms	Metabolism	Energy metabolism	1	0	1	21	0.237952	0.410087	MP3285(L-(+)-Aspartic acid|C00049)	-	http://www.kegg.jp/kegg-bin/show_pathway?map00710/C00049%09%23FF0000,red
map00430	Taurine and hypotaurine metabolism	Metabolism	Metabolism of other amino acids	1	0	1	24	0.267033	0.432594	MP4118(L-Glutamic acid|C00025)	-	http://www.kegg.jp/kegg-bin/show_pathway?map00430/C00025%09%23FF0000,red
map00791	Atrazine degradation	Metabolism	Xenobiotics biodegradation and metabolism	1	0	1	24	0.267033	0.432594	MP7766(Atrazine|C06551)	-	http://www.kegg.jp/kegg-bin/show_pathway?map00791/C06551%09%23FF0000,red
map01502	Vancomycin resistance	Human Diseases	Drug resistance: antimicrobial	0	1	1	24	0.267033	0.432594	-	MP327(Glycine|C00037)	http://www.kegg.jp/kegg-bin/show_pathway?map01502/C00037%09%2300FF00,green
