# Supplementary material for: Integrated Transcriptomic and Metabolomic Analysis Reveals Molecular Signatures Associated with Natural Degeneration of Puccinia striiformis f. sp. tritici
Source: Curr Issues Mol Biol. 2026 Feb 2;48(2):169. doi: 10.3390/cimb48020169 (PMC12939390; doi:10.3390/cimb48020169)
Supplement: Supplementary file 1 [file cimb-48-00169-s001.zip › Supplementary Table S5.xlsx]

## Sheet: Sheet1
Supplementary Table S5. KEGG enrichment of integrated transcriptomic and metabolomic analysis
PathwayID	Description	level1	level2	Up	Down	All	Total	Pvalue	adjustPvalue	GeneRatio	BgRatio	RichFactor
ko01100	Metabolic pathways			34	55	89	1625	1.822e-09	7.654e-08	89/153	1625/4663	0.05477
ko01110	Biosynthesis of secondary metabolites			16	33	49	1041	0.003132	0.01882	49/153	1041/4663	0.04707
ko01060	Biosynthesis of plant secondary metabolites			6	21	27	141	2.595e-14	5.449e-12	27/153	141/4663	0.1915
ko01230	Biosynthesis of amino acids			6	14	20	119	9.272e-10	4.868e-08	20/153	119/4663	0.1681
ko02010	ABC transporters	Environmental Information Processing	Membrane transport	5	12	17	120	2.524e-07	5.3e-06	17/153	120/4663	0.1417
ko00230	Purine metabolism	Metabolism	Nucleotide metabolism	4	12	16	94	4.167e-08	1.25e-06	16/153	94/4663	0.1702
ko04974	Protein digestion and absorption	Organismal Systems	Digestive system	2	13	15	47	8.422e-12	5.895e-10	15/153	47/4663	0.3191
ko05230	Central carbon metabolism in cancer	Human Diseases	Cancer: overview	2	12	14	37	2.948e-12	3.095e-10	14/153	37/4663	0.3784
ko01064	Biosynthesis of alkaloids derived from ornithine, lysine and nicotinic acid			3	10	13	67	1.685e-07	3.931e-06	13/153	67/4663	0.194
ko01210	2-Oxocarboxylic acid metabolism			4	9	13	119	0.0001183	0.001441	13/153	119/4663	0.1092
ko00970	Aminoacyl-tRNA biosynthesis	Genetic Information Processing	Translation	2	10	12	52	6.725e-08	1.765e-06	12/153	52/4663	0.2308
ko01065	Biosynthesis of alkaloids derived from histidine and purine			1	10	11	35	7.018e-09	2.456e-07	11/153	35/4663	0.3143
ko04977	Vitamin digestion and absorption	Organismal Systems	Digestive system	5	5	10	39	3.025e-07	5.774e-06	10/153	39/4663	0.2564
ko01200	Carbon metabolism			3	7	10	111	0.003226	0.01882	10/153	111/4663	0.09009
ko00630	Glyoxylate and dicarboxylate metabolism	Metabolism	Carbohydrate metabolism	3	6	9	61	0.0001402	0.001472	9/153	61/4663	0.1475
ko01061	Biosynthesis of phenylpropanoids			1	8	9	102	0.005894	0.02879	9/153	102/4663	0.08824
ko01063	Biosynthesis of alkaloids derived from shikimate pathway			1	8	9	143	0.04424	0.1147	9/153	143/4663	0.06294
ko00220	Arginine biosynthesis	Metabolism	Amino acid metabolism	3	4	7	19	1.292e-06	2.261e-05	7/153	19/4663	0.3684
ko00250	Alanine, aspartate and glutamate metabolism	Metabolism	Amino acid metabolism	2	5	7	26	1.389e-05	0.0002244	7/153	26/4663	0.2692
ko04978	Mineral absorption	Organismal Systems	Digestive system	0	7	7	29	3.034e-05	0.0004551	7/153	29/4663	0.2414
ko00480	Glutathione metabolism	Metabolism	Metabolism of other amino acids	2	5	7	36	0.0001337	0.001472	7/153	36/4663	0.1944
ko02020	Two-component system	Environmental Information Processing	Signal transduction	2	5	7	47	0.0007443	0.006513	7/153	47/4663	0.1489
ko00760	Nicotinate and nicotinamide metabolism	Metabolism	Metabolism of cofactors and vitamins	4	3	7	48	0.0008478	0.007121	7/153	48/4663	0.1458
ko00260	Glycine, serine and threonine metabolism	Metabolism	Amino acid metabolism	3	4	7	49	0.0009623	0.007772	7/153	49/4663	0.1429
ko00240	Pyrimidine metabolism	Metabolism	Nucleotide metabolism	5	2	7	58	0.002632	0.01783	7/153	58/4663	0.1207
ko00960	Tropane, piperidine and pyridine alkaloid biosynthesis	Metabolism	Biosynthesis of other secondary metabolites	2	5	7	68	0.006459	0.03014	7/153	68/4663	0.1029
ko01070	Biosynthesis of plant hormones			1	6	7	68	0.006459	0.03014	7/153	68/4663	0.1029
ko00140	Steroid hormone biosynthesis	Metabolism	Lipid metabolism	6	1	7	99	0.04291	0.1126	7/153	99/4663	0.07071
ko00261	Monobactam biosynthesis	Metabolism	Biosynthesis of other secondary metabolites	1	5	6	24	9.329e-05	0.001224	6/153	24/4663	0.25
ko00270	Cysteine and methionine metabolism	Metabolism	Amino acid metabolism	4	2	6	58	0.01121	0.04441	6/153	58/4663	0.1034
ko00360	Phenylalanine metabolism	Metabolism	Amino acid metabolism	3	3	6	68	0.02322	0.07993	6/153	68/4663	0.08824
ko00680	Methane metabolism	Metabolism	Energy metabolism	1	5	6	70	0.02638	0.08392	6/153	70/4663	0.08571
ko00330	Arginine and proline metabolism	Metabolism	Amino acid metabolism	3	3	6	77	0.03963	0.1084	6/153	77/4663	0.07792
ko04923	Regulation of lipolysis in adipocytes	Organismal Systems	Endocrine system	4	1	5	15	8.198e-05	0.001148	5/153	15/4663	0.3333
ko04964	Proximal tubule bicarbonate reclamation	Organismal Systems	Excretory system	1	4	5	17	0.0001602	0.001602	5/153	17/4663	0.2941
ko04216	Ferroptosis	Cellular Processes	Cell growth and death	3	2	5	22	0.0005967	0.005448	5/153	22/4663	0.2273
ko00591	Linoleic acid metabolism	Metabolism	Lipid metabolism	4	1	5	26	0.001341	0.01005	5/153	26/4663	0.1923
ko00770	Pantothenate and CoA biosynthesis	Metabolism	Metabolism of cofactors and vitamins	1	4	5	27	0.001602	0.01122	5/153	27/4663	0.1852
ko00400	Phenylalanine, tyrosine and tryptophan biosynthesis	Metabolism	Amino acid metabolism	2	3	5	31	0.003034	0.01882	5/153	31/4663	0.1613
ko00460	Cyanoamino acid metabolism	Metabolism	Metabolism of other amino acids	1	4	5	34	0.004591	0.02352	5/153	34/4663	0.1471
ko00999	Biosynthesis of secondary metabolites - unclassified	Metabolism	Biosynthesis of other secondary metabolites	2	3	5	39	0.008331	0.03645	5/153	39/4663	0.1282
ko00053	Ascorbate and aldarate metabolism	Metabolism	Carbohydrate metabolism	2	3	5	45	0.01511	0.05876	5/153	45/4663	0.1111
ko01040	Biosynthesis of unsaturated fatty acids	Metabolism	Lipid metabolism	3	2	5	54	0.03096	0.09703	5/153	54/4663	0.09259
ko04727	GABAergic synapse	Organismal Systems	Nervous system	1	3	4	9	0.0001235	0.001441	4/153	9/4663	0.4444
ko00471	D-Glutamine and D-glutamate metabolism			2	2	4	12	0.0004491	0.004287	4/153	12/4663	0.3333
ko05012	Parkinson disease	Human Diseases	Neurodegenerative disease	1	3	4	15	0.001147	0.008918	4/153	15/4663	0.2667
ko00190	Oxidative phosphorylation	Metabolism	Energy metabolism	1	3	4	16	0.00149	0.01079	4/153	16/4663	0.25
ko00740	Riboflavin metabolism	Metabolism	Metabolism of cofactors and vitamins	3	1	4	19	0.002939	0.01882	4/153	19/4663	0.2105
ko00020	Citrate cycle (TCA cycle)	Metabolism	Carbohydrate metabolism	0	4	4	20	0.003581	0.01979	4/153	20/4663	0.2
ko00232	Caffeine metabolism	Metabolism	Biosynthesis of other secondary metabolites	1	3	4	21	0.004312	0.02264	4/153	21/4663	0.1905
ko00332	Carbapenem biosynthesis	Metabolism	Biosynthesis of other secondary metabolites	1	3	4	21	0.004312	0.02264	4/153	21/4663	0.1905
ko05231	Choline metabolism in cancer	Human Diseases	Cancer: overview	3	1	4	11	0.004708	0.02354	4/153	11/4663	0.3636
ko04925	Aldosterone synthesis and secretion	Organismal Systems	Endocrine system	2	2	4	24	0.007093	0.03238	4/153	24/4663	0.1667
ko00730	Thiamine metabolism	Metabolism	Metabolism of cofactors and vitamins	1	3	4	26	0.009485	0.03984	4/153	26/4663	0.1538
ko04922	Glucagon signaling pathway	Organismal Systems	Endocrine system	0	4	4	26	0.009485	0.03984	4/153	26/4663	0.1538
ko00620	Pyruvate metabolism	Metabolism	Carbohydrate metabolism	0	4	4	31	0.01759	0.06597	4/153	31/4663	0.129
ko00410	beta-Alanine metabolism	Metabolism	Metabolism of other amino acids	2	2	4	32	0.01961	0.07223	4/153	32/4663	0.125
ko00660	C5-Branched dibasic acid metabolism	Metabolism	Carbohydrate metabolism	1	3	4	33	0.02175	0.07743	4/153	33/4663	0.1212
ko00650	Butanoate metabolism	Metabolism	Carbohydrate metabolism	2	2	4	40	0.04077	0.1084	4/153	40/4663	0.1
ko05034	Alcoholism	Human Diseases	Substance dependence	2	1	3	10	0.003508	0.01979	3/153	10/4663	0.3
ko00780	Biotin metabolism	Metabolism	Metabolism of cofactors and vitamins	1	2	3	13	0.007776	0.03474	3/153	13/4663	0.2308
ko04723	Retrograde endocannabinoid signaling	Organismal Systems	Nervous system	3	0	3	17	0.0168	0.06413	3/153	17/4663	0.1765
ko01055	Biosynthesis of vancomycin group antibiotics	Metabolism	Metabolism of terpenoids and polyketides	0	3	3	19	0.02282	0.07986	3/153	19/4663	0.1579
ko04152	AMPK signaling pathway	Environmental Information Processing	Signal transduction	0	3	3	22	0.03377	0.09849	3/153	22/4663	0.1364
ko00290	Valine, leucine and isoleucine biosynthesis	Metabolism	Amino acid metabolism	0	3	3	23	0.03792	0.1076	3/153	23/4663	0.1304
ko00710	Carbon fixation in photosynthetic organisms	Metabolism	Energy metabolism	1	2	3	23	0.03792	0.1076	3/153	23/4663	0.1304
ko04714	Thermogenesis	Organismal Systems	Environmental adaptation	1	2	3	25	0.04698	0.1203	3/153	25/4663	0.12
ko04150	mTOR signaling pathway	Environmental Information Processing	Signal transduction	0	2	2	3	0.00314	0.01882	2/153	3/4663	0.6667
ko04068	FoxO signaling pathway	Environmental Information Processing	Signal transduction	1	1	2	5	0.01002	0.04047	2/153	5/4663	0.4
ko07226	Progesterone, androgen and estrogen receptor agonists/antagonists			1	1	2	5	0.01002	0.04047	2/153	5/4663	0.4
ko05030	Cocaine addiction	Human Diseases	Substance dependence	1	1	2	7	0.02015	0.07297	2/153	7/4663	0.2857
ko04211	Longevity regulating pathway	Organismal Systems	Aging	0	2	2	8	0.0263	0.08392	2/153	8/4663	0.25
ko04212	Longevity regulating pathway - worm	Organismal Systems	Aging	1	1	2	8	0.0263	0.08392	2/153	8/4663	0.25
ko04724	Glutamatergic synapse	Organismal Systems	Nervous system	1	1	2	8	0.0263	0.08392	2/153	8/4663	0.25
ko05032	Morphine addiction	Human Diseases	Substance dependence	1	1	2	8	0.0263	0.08392	2/153	8/4663	0.25
ko04730	Long-term depression	Organismal Systems	Nervous system	2	0	2	9	0.03309	0.09788	2/153	9/4663	0.2222
ko04745	Phototransduction - fly	Organismal Systems	Sensory system	1	1	2	9	0.03309	0.09788	2/153	9/4663	0.2222
ko05031	Amphetamine addiction	Human Diseases	Substance dependence	1	1	2	9	0.03309	0.09788	2/153	9/4663	0.2222
ko00472	D-Arginine and D-ornithine metabolism			0	2	2	10	0.04049	0.1084	2/153	10/4663	0.2
ko04928	Parathyroid hormone synthesis, secretion and action	Organismal Systems	Endocrine system	0	2	2	10	0.04049	0.1084	2/153	10/4663	0.2
ko05014	Amyotrophic lateral sclerosis (ALS)	Human Diseases	Neurodegenerative disease	1	1	2	10	0.04049	0.1084	2/153	10/4663	0.2
ko04664	Fc epsilon RI signaling pathway	Organismal Systems	Immune system	2	0	2	11	0.04844	0.1211	2/153	11/4663	0.1818
ko04917	Prolactin signaling pathway	Organismal Systems	Endocrine system	0	2	2	11	0.04844	0.1211	2/153	11/4663	0.1818
ko07042	Antineoplastics - agents from natural products			1	0	1	1	0.03281	0.09788	1/153	1/4663	1
