# Supplementary material for: Integrated Transcriptomic and Metabolomic Analysis Reveals Molecular Signatures Associated with Natural Degeneration of Puccinia striiformis f. sp. tritici
Source: Curr Issues Mol Biol. 2026 Feb 2;48(2):169. doi: 10.3390/cimb48020169 (PMC12939390; doi:10.3390/cimb48020169)
Supplement: Supplementary file 1 [file cimb-48-00169-s001.zip › Supplementary Table S6.xlsx]

## Sheet: Sheet1
Supplementary Table S6. Difflist network merge
ID	GeneName	KEGGID	GeneGroup	Meta	MetaName	CompoundID	MetaGroup	corr	p_value
Pst134EA_032859	Pst134EA_032859	-	Up	MN11489.neg	Sativic acid		Down	-0.9987	2.38e-06
Pst134EA_027980	Pst134EA_027980	K11294	Down	MN11489.neg	Sativic acid		Down	0.9986	3.03e-06
Pst134EA_011396	Pst134EA_011396	-	Down	MN11489.neg	Sativic acid		Down	0.9987	2.46e-06
Pst134EA_019748	Pst134EA_019748	K08176	Down	MN11489.neg	Sativic acid		Down	0.9988	2.09e-06
Pst134EA_004947	Pst134EA_004947	-	Up	MN11489.neg	Sativic acid		Down	-0.9981	5.35e-06
Pst134EA_005304	Pst134EA_005304	K14768	Up	MN11489.neg	Sativic acid		Down	-0.9965	1.83e-05
Pst134EA_022376	Pst134EA_022376	-	Up	MN11489.neg	Sativic acid		Down	-0.996	2.43e-05
Pst134EA_004705	Pst134EA_004705	-	Up	MN11489.neg	Sativic acid		Down	-0.9962	2.12e-05
Pst134EA_024113	Pst134EA_024113	K12827	Up	MN11489.neg	Sativic acid		Down	-0.9959	2.5e-05
Pst134EA_027956	Pst134EA_027956	-	Down	MN11489.neg	Sativic acid		Down	0.9982	4.95e-06
Pst134EA_000601	Pst134EA_000601	K12823	Down	MN11489.neg	Sativic acid		Down	0.9993	7.76e-07
Pst134EA_004918	Pst134EA_004918	K14556	Down	MN11489.neg	Sativic acid		Down	0.9983	4.24e-06
Pst134EA_002812	Pst134EA_002812	-	Down	MN11489.neg	Sativic acid		Down	0.9971	1.3e-05
Pst134EA_002679	Pst134EA_002679	-	Up	MN11489.neg	Sativic acid		Down	-0.9893	0.00017
Pst134EA_004697	Pst134EA_004697	K02896	Down	MN11489.neg	Sativic acid		Down	0.9971	1.3e-05
Pst134EA_006966	Pst134EA_006966	K08711	Down	MN11489.neg	Sativic acid		Down	0.9978	7.03e-06
Pst134EA_011375	Pst134EA_011375	K00586	Down	MN11489.neg	Sativic acid		Down	0.9965	1.81e-05
Pst134EA_032739	Pst134EA_032739	-	Up	MN11489.neg	Sativic acid		Down	-0.9978	7.06e-06
Pst134EA_000047	Pst134EA_000047	-	Down	MN11489.neg	Sativic acid		Down	0.9969	1.43e-05
Pst134EA_011417	Pst134EA_011417	K22736	Down	MN11489.neg	Sativic acid		Down	0.9971	1.24e-05
Pst134EA_032859	Pst134EA_032859	-	Up	MN7392.neg	Monocillinol B		Down	-0.9985	3.39e-06
Pst134EA_027980	Pst134EA_027980	K11294	Down	MN7392.neg	Monocillinol B		Down	0.9982	5e-06
Pst134EA_011396	Pst134EA_011396	-	Down	MN7392.neg	Monocillinol B		Down	0.9993	8.16e-07
Pst134EA_019748	Pst134EA_019748	K08176	Down	MN7392.neg	Monocillinol B		Down	0.9994	5.42e-07
Pst134EA_004947	Pst134EA_004947	-	Up	MN7392.neg	Monocillinol B		Down	-0.9975	9.23e-06
Pst134EA_005304	Pst134EA_005304	K14768	Up	MN7392.neg	Monocillinol B		Down	-0.9969	1.42e-05
Pst134EA_022376	Pst134EA_022376	-	Up	MN7392.neg	Monocillinol B		Down	-0.9966	1.72e-05
Pst134EA_004705	Pst134EA_004705	-	Up	MN7392.neg	Monocillinol B		Down	-0.9972	1.2e-05
Pst134EA_024113	Pst134EA_024113	K12827	Up	MN7392.neg	Monocillinol B		Down	-0.9964	1.93e-05
Pst134EA_027956	Pst134EA_027956	-	Down	MN7392.neg	Monocillinol B		Down	0.9982	4.73e-06
Pst134EA_000601	Pst134EA_000601	K12823	Down	MN7392.neg	Monocillinol B		Down	0.9986	2.96e-06
Pst134EA_004918	Pst134EA_004918	K14556	Down	MN7392.neg	Monocillinol B		Down	0.9989	1.75e-06
Pst134EA_002812	Pst134EA_002812	-	Down	MN7392.neg	Monocillinol B		Down	0.996	2.41e-05
Pst134EA_002679	Pst134EA_002679	-	Up	MN7392.neg	Monocillinol B		Down	-0.99	0.0001495
Pst134EA_004697	Pst134EA_004697	K02896	Down	MN7392.neg	Monocillinol B		Down	0.9978	7.55e-06
Pst134EA_006966	Pst134EA_006966	K08711	Down	MN7392.neg	Monocillinol B		Down	0.9973	1.11e-05
Pst134EA_011375	Pst134EA_011375	K00586	Down	MN7392.neg	Monocillinol B		Down	0.9971	1.3e-05
Pst134EA_032739	Pst134EA_032739	-	Up	MN7392.neg	Monocillinol B		Down	-0.9972	1.2e-05
Pst134EA_000047	Pst134EA_000047	-	Down	MN7392.neg	Monocillinol B		Down	0.9967	1.67e-05
Pst134EA_011417	Pst134EA_011417	K22736	Down	MN7392.neg	Monocillinol B		Down	0.9963	2.02e-05
Pst134EA_032859	Pst134EA_032859	-	Up	MN13632.neg	N-({(2R,4S,5R)-5-[6-(2-Furyl)-2-methyl-4-pyrimidinyl]-1-azabicyclo[2.2.2]oct-2-yl}methyl)-2-thiophenecarboxamide		Down	-0.9984	4.07e-06
Pst134EA_027980	Pst134EA_027980	K11294	Down	MN13632.neg	N-({(2R,4S,5R)-5-[6-(2-Furyl)-2-methyl-4-pyrimidinyl]-1-azabicyclo[2.2.2]oct-2-yl}methyl)-2-thiophenecarboxamide		Down	0.9983	4.5e-06
Pst134EA_011396	Pst134EA_011396	-	Down	MN13632.neg	N-({(2R,4S,5R)-5-[6-(2-Furyl)-2-methyl-4-pyrimidinyl]-1-azabicyclo[2.2.2]oct-2-yl}methyl)-2-thiophenecarboxamide		Down	0.9983	4.55e-06
Pst134EA_019748	Pst134EA_019748	K08176	Down	MN13632.neg	N-({(2R,4S,5R)-5-[6-(2-Furyl)-2-methyl-4-pyrimidinyl]-1-azabicyclo[2.2.2]oct-2-yl}methyl)-2-thiophenecarboxamide		Down	0.9984	4.06e-06
Pst134EA_004947	Pst134EA_004947	-	Up	MN13632.neg	N-({(2R,4S,5R)-5-[6-(2-Furyl)-2-methyl-4-pyrimidinyl]-1-azabicyclo[2.2.2]oct-2-yl}methyl)-2-thiophenecarboxamide		Down	-0.9978	6.99e-06
Pst134EA_005304	Pst134EA_005304	K14768	Up	MN13632.neg	N-({(2R,4S,5R)-5-[6-(2-Furyl)-2-methyl-4-pyrimidinyl]-1-azabicyclo[2.2.2]oct-2-yl}methyl)-2-thiophenecarboxamide		Down	-0.9958	2.59e-05
Pst134EA_022376	Pst134EA_022376	-	Up	MN13632.neg	N-({(2R,4S,5R)-5-[6-(2-Furyl)-2-methyl-4-pyrimidinyl]-1-azabicyclo[2.2.2]oct-2-yl}methyl)-2-thiophenecarboxamide		Down	-0.995	3.8e-05
Pst134EA_004705	Pst134EA_004705	-	Up	MN13632.neg	N-({(2R,4S,5R)-5-[6-(2-Furyl)-2-methyl-4-pyrimidinyl]-1-azabicyclo[2.2.2]oct-2-yl}methyl)-2-thiophenecarboxamide		Down	-0.9954	3.15e-05
Pst134EA_024113	Pst134EA_024113	K12827	Up	MN13632.neg	N-({(2R,4S,5R)-5-[6-(2-Furyl)-2-methyl-4-pyrimidinyl]-1-azabicyclo[2.2.2]oct-2-yl}methyl)-2-thiophenecarboxamide		Down	-0.995	3.77e-05
Pst134EA_027956	Pst134EA_027956	-	Down	MN13632.neg	N-({(2R,4S,5R)-5-[6-(2-Furyl)-2-methyl-4-pyrimidinyl]-1-azabicyclo[2.2.2]oct-2-yl}methyl)-2-thiophenecarboxamide		Down	0.9976	8.41e-06
Pst134EA_000601	Pst134EA_000601	K12823	Down	MN13632.neg	N-({(2R,4S,5R)-5-[6-(2-Furyl)-2-methyl-4-pyrimidinyl]-1-azabicyclo[2.2.2]oct-2-yl}methyl)-2-thiophenecarboxamide		Down	0.9993	7.57e-07
Pst134EA_004918	Pst134EA_004918	K14556	Down	MN13632.neg	N-({(2R,4S,5R)-5-[6-(2-Furyl)-2-methyl-4-pyrimidinyl]-1-azabicyclo[2.2.2]oct-2-yl}methyl)-2-thiophenecarboxamide		Down	0.9976	8.4e-06
Pst134EA_002812	Pst134EA_002812	-	Down	MN13632.neg	N-({(2R,4S,5R)-5-[6-(2-Furyl)-2-methyl-4-pyrimidinyl]-1-azabicyclo[2.2.2]oct-2-yl}methyl)-2-thiophenecarboxamide		Down	0.9973	1.08e-05
Pst134EA_002679	Pst134EA_002679	-	Up	MN13632.neg	N-({(2R,4S,5R)-5-[6-(2-Furyl)-2-methyl-4-pyrimidinyl]-1-azabicyclo[2.2.2]oct-2-yl}methyl)-2-thiophenecarboxamide		Down	-0.9883	0.0002059
Pst134EA_004697	Pst134EA_004697	K02896	Down	MN13632.neg	N-({(2R,4S,5R)-5-[6-(2-Furyl)-2-methyl-4-pyrimidinyl]-1-azabicyclo[2.2.2]oct-2-yl}methyl)-2-thiophenecarboxamide		Down	0.9962	2.2e-05
Pst134EA_006966	Pst134EA_006966	K08711	Down	MN13632.neg	N-({(2R,4S,5R)-5-[6-(2-Furyl)-2-methyl-4-pyrimidinyl]-1-azabicyclo[2.2.2]oct-2-yl}methyl)-2-thiophenecarboxamide		Down	0.9977	8.12e-06
Pst134EA_011375	Pst134EA_011375	K00586	Down	MN13632.neg	N-({(2R,4S,5R)-5-[6-(2-Furyl)-2-methyl-4-pyrimidinyl]-1-azabicyclo[2.2.2]oct-2-yl}methyl)-2-thiophenecarboxamide		Down	0.9957	2.83e-05
Pst134EA_032739	Pst134EA_032739	-	Up	MN13632.neg	N-({(2R,4S,5R)-5-[6-(2-Furyl)-2-methyl-4-pyrimidinyl]-1-azabicyclo[2.2.2]oct-2-yl}methyl)-2-thiophenecarboxamide		Down	-0.9976	8.43e-06
Pst134EA_000047	Pst134EA_000047	-	Down	MN13632.neg	N-({(2R,4S,5R)-5-[6-(2-Furyl)-2-methyl-4-pyrimidinyl]-1-azabicyclo[2.2.2]oct-2-yl}methyl)-2-thiophenecarboxamide		Down	0.9963	2.04e-05
Pst134EA_011417	Pst134EA_011417	K22736	Down	MN13632.neg	N-({(2R,4S,5R)-5-[6-(2-Furyl)-2-methyl-4-pyrimidinyl]-1-azabicyclo[2.2.2]oct-2-yl}methyl)-2-thiophenecarboxamide		Down	0.9968	1.54e-05
Pst134EA_032859	Pst134EA_032859	-	Up	MN15431.neg	Epigallocatechin gallate	C09731	Down	-0.9977	7.61e-06
Pst134EA_027980	Pst134EA_027980	K11294	Down	MN15431.neg	Epigallocatechin gallate	C09731	Down	0.9978	6.94e-06
Pst134EA_011396	Pst134EA_011396	-	Down	MN15431.neg	Epigallocatechin gallate	C09731	Down	0.9968	1.53e-05
Pst134EA_019748	Pst134EA_019748	K08176	Down	MN15431.neg	Epigallocatechin gallate	C09731	Down	0.997	1.32e-05
Pst134EA_004947	Pst134EA_004947	-	Up	MN15431.neg	Epigallocatechin gallate	C09731	Down	-0.9976	8.8e-06
Pst134EA_005304	Pst134EA_005304	K14768	Up	MN15431.neg	Epigallocatechin gallate	C09731	Down	-0.9947	4.21e-05
Pst134EA_022376	Pst134EA_022376	-	Up	MN15431.neg	Epigallocatechin gallate	C09731	Down	-0.9937	5.98e-05
Pst134EA_004705	Pst134EA_004705	-	Up	MN15431.neg	Epigallocatechin gallate	C09731	Down	-0.9934	6.57e-05
Pst134EA_024113	Pst134EA_024113	K12827	Up	MN15431.neg	Epigallocatechin gallate	C09731	Down	-0.9937	6.01e-05
Pst134EA_027956	Pst134EA_027956	-	Down	MN15431.neg	Epigallocatechin gallate	C09731	Down	0.9966	1.77e-05
Pst134EA_000601	Pst134EA_000601	K12823	Down	MN15431.neg	Epigallocatechin gallate	C09731	Down	0.9996	2.92e-07
Pst134EA_004918	Pst134EA_004918	K14556	Down	MN15431.neg	Epigallocatechin gallate	C09731	Down	0.9964	1.89e-05
Pst134EA_002812	Pst134EA_002812	-	Down	MN15431.neg	Epigallocatechin gallate	C09731	Down	0.9986	3.02e-06
Pst134EA_002679	Pst134EA_002679	-	Up	MN15431.neg	Epigallocatechin gallate	C09731	Down	-0.9876	0.0002286
Pst134EA_004697	Pst134EA_004697	K02896	Down	MN15431.neg	Epigallocatechin gallate	C09731	Down	0.9947	4.18e-05
Pst134EA_006966	Pst134EA_006966	K08711	Down	MN15431.neg	Epigallocatechin gallate	C09731	Down	0.9971	1.22e-05
Pst134EA_011375	Pst134EA_011375	K00586	Down	MN15431.neg	Epigallocatechin gallate	C09731	Down	0.9943	4.9e-05
Pst134EA_032739	Pst134EA_032739	-	Up	MN15431.neg	Epigallocatechin gallate	C09731	Down	-0.9982	4.79e-06
Pst134EA_000047	Pst134EA_000047	-	Down	MN15431.neg	Epigallocatechin gallate	C09731	Down	0.9963	2.1e-05
Pst134EA_011417	Pst134EA_011417	K22736	Down	MN15431.neg	Epigallocatechin gallate	C09731	Down	0.9971	1.26e-05
Pst134EA_032859	Pst134EA_032859	-	Up	MP13887.pos	coproporphyrin		Up	0.999	1.5e-06
Pst134EA_027980	Pst134EA_027980	K11294	Down	MP13887.pos	coproporphyrin		Up	-0.9969	1.48e-05
Pst134EA_011396	Pst134EA_011396	-	Down	MP13887.pos	coproporphyrin		Up	-0.9971	1.26e-05
Pst134EA_019748	Pst134EA_019748	K08176	Down	MP13887.pos	coproporphyrin		Up	-0.9969	1.47e-05
Pst134EA_004947	Pst134EA_004947	-	Up	MP13887.pos	coproporphyrin		Up	0.9987	2.72e-06
Pst134EA_005304	Pst134EA_005304	K14768	Up	MP13887.pos	coproporphyrin		Up	0.9932	6.84e-05
Pst134EA_022376	Pst134EA_022376	-	Up	MP13887.pos	coproporphyrin		Up	0.9971	1.26e-05
Pst134EA_004705	Pst134EA_004705	-	Up	MP13887.pos	coproporphyrin		Up	0.9949	3.84e-05
Pst134EA_024113	Pst134EA_024113	K12827	Up	MP13887.pos	coproporphyrin		Up	0.9949	3.88e-05
Pst134EA_027956	Pst134EA_027956	-	Down	MP13887.pos	coproporphyrin		Up	-0.9981	5.61e-06
Pst134EA_000601	Pst134EA_000601	K12823	Down	MP13887.pos	coproporphyrin		Up	-0.9978	6.98e-06
Pst134EA_004918	Pst134EA_004918	K14556	Down	MP13887.pos	coproporphyrin		Up	-0.998	5.78e-06
Pst134EA_002812	Pst134EA_002812	-	Down	MP13887.pos	coproporphyrin		Up	-0.9938	5.79e-05
Pst134EA_002679	Pst134EA_002679	-	Up	MP13887.pos	coproporphyrin		Up	0.9846	0.0003556
Pst134EA_004697	Pst134EA_004697	K02896	Down	MP13887.pos	coproporphyrin		Up	-0.9982	4.66e-06
Pst134EA_006966	Pst134EA_006966	K08711	Down	MP13887.pos	coproporphyrin		Up	-0.9954	3.13e-05
Pst134EA_011375	Pst134EA_011375	K00586	Down	MP13887.pos	coproporphyrin		Up	-0.9954	3.23e-05
Pst134EA_032739	Pst134EA_032739	-	Up	MP13887.pos	coproporphyrin		Up	0.9959	2.55e-05
Pst134EA_000047	Pst134EA_000047	-	Down	MP13887.pos	coproporphyrin		Up	-0.9953	3.3e-05
Pst134EA_011417	Pst134EA_011417	K22736	Down	MP13887.pos	coproporphyrin		Up	-0.9957	2.76e-05
Pst134EA_032859	Pst134EA_032859	-	Up	MN21295.neg	Penitrem F	C20598	Up	0.9992	1.03e-06
Pst134EA_027980	Pst134EA_027980	K11294	Down	MN21295.neg	Penitrem F	C20598	Up	-0.9973	1.11e-05
Pst134EA_011396	Pst134EA_011396	-	Down	MN21295.neg	Penitrem F	C20598	Up	-0.9977	8.13e-06
Pst134EA_019748	Pst134EA_019748	K08176	Down	MN21295.neg	Penitrem F	C20598	Up	-0.9973	1.08e-05
Pst134EA_004947	Pst134EA_004947	-	Up	MN21295.neg	Penitrem F	C20598	Up	0.9987	2.53e-06
Pst134EA_005304	Pst134EA_005304	K14768	Up	MN21295.neg	Penitrem F	C20598	Up	0.9941	5.2e-05
Pst134EA_022376	Pst134EA_022376	-	Up	MN21295.neg	Penitrem F	C20598	Up	0.9974	9.93e-06
Pst134EA_004705	Pst134EA_004705	-	Up	MN21295.neg	Penitrem F	C20598	Up	0.996	2.45e-05
Pst134EA_024113	Pst134EA_024113	K12827	Up	MN21295.neg	Penitrem F	C20598	Up	0.9957	2.74e-05
Pst134EA_027956	Pst134EA_027956	-	Down	MN21295.neg	Penitrem F	C20598	Up	-0.9986	2.83e-06
Pst134EA_000601	Pst134EA_000601	K12823	Down	MN21295.neg	Penitrem F	C20598	Up	-0.9975	9.25e-06
Pst134EA_004918	Pst134EA_004918	K14556	Down	MN21295.neg	Penitrem F	C20598	Up	-0.9982	4.6e-06
Pst134EA_002812	Pst134EA_002812	-	Down	MN21295.neg	Penitrem F	C20598	Up	-0.9929	7.5e-05
Pst134EA_002679	Pst134EA_002679	-	Up	MN21295.neg	Penitrem F	C20598	Up	0.9853	0.0003238
Pst134EA_004697	Pst134EA_004697	K02896	Down	MN21295.neg	Penitrem F	C20598	Up	-0.9985	3.18e-06
Pst134EA_006966	Pst134EA_006966	K08711	Down	MN21295.neg	Penitrem F	C20598	Up	-0.9961	2.27e-05
Pst134EA_011375	Pst134EA_011375	K00586	Down	MN21295.neg	Penitrem F	C20598	Up	-0.9962	2.2e-05
Pst134EA_032739	Pst134EA_032739	-	Up	MN21295.neg	Penitrem F	C20598	Up	0.9955	3.07e-05
Pst134EA_000047	Pst134EA_000047	-	Down	MN21295.neg	Penitrem F	C20598	Up	-0.9954	3.14e-05
Pst134EA_011417	Pst134EA_011417	K22736	Down	MN21295.neg	Penitrem F	C20598	Up	-0.9958	2.68e-05
Pst134EA_032859	Pst134EA_032859	-	Up	MN10862.neg	2,4-Bis(2-phenyl-2-propanyl)phenol		Down	-0.9988	2.03e-06
Pst134EA_027980	Pst134EA_027980	K11294	Down	MN10862.neg	2,4-Bis(2-phenyl-2-propanyl)phenol		Down	0.999	1.4e-06
Pst134EA_011396	Pst134EA_011396	-	Down	MN10862.neg	2,4-Bis(2-phenyl-2-propanyl)phenol		Down	0.9988	2.24e-06
Pst134EA_019748	Pst134EA_019748	K08176	Down	MN10862.neg	2,4-Bis(2-phenyl-2-propanyl)phenol		Down	0.9988	2.1e-06
Pst134EA_004947	Pst134EA_004947	-	Up	MN10862.neg	2,4-Bis(2-phenyl-2-propanyl)phenol		Down	-0.9983	4.56e-06
Pst134EA_005304	Pst134EA_005304	K14768	Up	MN10862.neg	2,4-Bis(2-phenyl-2-propanyl)phenol		Down	-0.997	1.31e-05
Pst134EA_022376	Pst134EA_022376	-	Up	MN10862.neg	2,4-Bis(2-phenyl-2-propanyl)phenol		Down	-0.9959	2.5e-05
Pst134EA_004705	Pst134EA_004705	-	Up	MN10862.neg	2,4-Bis(2-phenyl-2-propanyl)phenol		Down	-0.9965	1.85e-05
Pst134EA_024113	Pst134EA_024113	K12827	Up	MN10862.neg	2,4-Bis(2-phenyl-2-propanyl)phenol		Down	-0.9963	2.01e-05
Pst134EA_027956	Pst134EA_027956	-	Down	MN10862.neg	2,4-Bis(2-phenyl-2-propanyl)phenol		Down	0.9985	3.59e-06
Pst134EA_000601	Pst134EA_000601	K12823	Down	MN10862.neg	2,4-Bis(2-phenyl-2-propanyl)phenol		Down	0.9993	7.63e-07
Pst134EA_004918	Pst134EA_004918	K14556	Down	MN10862.neg	2,4-Bis(2-phenyl-2-propanyl)phenol		Down	0.9982	5.07e-06
Pst134EA_002812	Pst134EA_002812	-	Down	MN10862.neg	2,4-Bis(2-phenyl-2-propanyl)phenol		Down	0.997	1.35e-05
Pst134EA_002679	Pst134EA_002679	-	Up	MN10862.neg	2,4-Bis(2-phenyl-2-propanyl)phenol		Down	-0.99	0.0001494
Pst134EA_004697	Pst134EA_004697	K02896	Down	MN10862.neg	2,4-Bis(2-phenyl-2-propanyl)phenol		Down	0.9969	1.47e-05
Pst134EA_006966	Pst134EA_006966	K08711	Down	MN10862.neg	2,4-Bis(2-phenyl-2-propanyl)phenol		Down	0.9985	3.44e-06
Pst134EA_011375	Pst134EA_011375	K00586	Down	MN10862.neg	2,4-Bis(2-phenyl-2-propanyl)phenol		Down	0.9969	1.44e-05
Pst134EA_032739	Pst134EA_032739	-	Up	MN10862.neg	2,4-Bis(2-phenyl-2-propanyl)phenol		Down	-0.9979	6.38e-06
Pst134EA_000047	Pst134EA_000047	-	Down	MN10862.neg	2,4-Bis(2-phenyl-2-propanyl)phenol		Down	0.9972	1.14e-05
Pst134EA_011417	Pst134EA_011417	K22736	Down	MN10862.neg	2,4-Bis(2-phenyl-2-propanyl)phenol		Down	0.9976	8.69e-06
Pst134EA_032859	Pst134EA_032859	-	Up	MN10938.neg	Phloionolic acid	C19621	Down	-0.9978	6.95e-06
Pst134EA_027980	Pst134EA_027980	K11294	Down	MN10938.neg	Phloionolic acid	C19621	Down	0.9972	1.19e-05
Pst134EA_011396	Pst134EA_011396	-	Down	MN10938.neg	Phloionolic acid	C19621	Down	0.9989	1.86e-06
Pst134EA_019748	Pst134EA_019748	K08176	Down	MN10938.neg	Phloionolic acid	C19621	Down	0.9991	1.1e-06
Pst134EA_004947	Pst134EA_004947	-	Up	MN10938.neg	Phloionolic acid	C19621	Down	-0.9967	1.59e-05
Pst134EA_005304	Pst134EA_005304	K14768	Up	MN10938.neg	Phloionolic acid	C19621	Down	-0.9961	2.33e-05
Pst134EA_022376	Pst134EA_022376	-	Up	MN10938.neg	Phloionolic acid	C19621	Down	-0.9963	2.11e-05
Pst134EA_004705	Pst134EA_004705	-	Up	MN10938.neg	Phloionolic acid	C19621	Down	-0.9966	1.76e-05
Pst134EA_024113	Pst134EA_024113	K12827	Up	MN10938.neg	Phloionolic acid	C19621	Down	-0.9955	2.97e-05
Pst134EA_027956	Pst134EA_027956	-	Down	MN10938.neg	Phloionolic acid	C19621	Down	0.9974	1.01e-05
Pst134EA_000601	Pst134EA_000601	K12823	Down	MN10938.neg	Phloionolic acid	C19621	Down	0.9982	5.05e-06
Pst134EA_004918	Pst134EA_004918	K14556	Down	MN10938.neg	Phloionolic acid	C19621	Down	0.9988	2.24e-06
Pst134EA_002812	Pst134EA_002812	-	Down	MN10938.neg	Phloionolic acid	C19621	Down	0.9958	2.67e-05
Pst134EA_002679	Pst134EA_002679	-	Up	MN10938.neg	Phloionolic acid	C19621	Down	-0.9892	0.0001741
Pst134EA_004697	Pst134EA_004697	K02896	Down	MN10938.neg	Phloionolic acid	C19621	Down	0.9975	9.08e-06
Pst134EA_006966	Pst134EA_006966	K08711	Down	MN10938.neg	Phloionolic acid	C19621	Down	0.996	2.35e-05
Pst134EA_011375	Pst134EA_011375	K00586	Down	MN10938.neg	Phloionolic acid	C19621	Down	0.9963	2.1e-05
Pst134EA_032739	Pst134EA_032739	-	Up	MN10938.neg	Phloionolic acid	C19621	Down	-0.9967	1.63e-05
Pst134EA_000047	Pst134EA_000047	-	Down	MN10938.neg	Phloionolic acid	C19621	Down	0.9959	2.51e-05
Pst134EA_011417	Pst134EA_011417	K22736	Down	MN10938.neg	Phloionolic acid	C19621	Down	0.9953	3.33e-05
Pst134EA_032859	Pst134EA_032859	-	Up	MN13945.neg	8-Phenyl-2-(2-thienylcarbonyl)-1,3,4,12a-tetrahydropyrazino[2,1-c][1,4]benzodiazepine-6,12(2H,11H)-dione		Down	-0.998	6.28e-06
Pst134EA_027980	Pst134EA_027980	K11294	Down	MN13945.neg	8-Phenyl-2-(2-thienylcarbonyl)-1,3,4,12a-tetrahydropyrazino[2,1-c][1,4]benzodiazepine-6,12(2H,11H)-dione		Down	0.9982	4.9e-06
Pst134EA_011396	Pst134EA_011396	-	Down	MN13945.neg	8-Phenyl-2-(2-thienylcarbonyl)-1,3,4,12a-tetrahydropyrazino[2,1-c][1,4]benzodiazepine-6,12(2H,11H)-dione		Down	0.997	1.33e-05
Pst134EA_019748	Pst134EA_019748	K08176	Down	MN13945.neg	8-Phenyl-2-(2-thienylcarbonyl)-1,3,4,12a-tetrahydropyrazino[2,1-c][1,4]benzodiazepine-6,12(2H,11H)-dione		Down	0.9974	9.88e-06
Pst134EA_004947	Pst134EA_004947	-	Up	MN13945.neg	8-Phenyl-2-(2-thienylcarbonyl)-1,3,4,12a-tetrahydropyrazino[2,1-c][1,4]benzodiazepine-6,12(2H,11H)-dione		Down	-0.9976	8.47e-06
Pst134EA_005304	Pst134EA_005304	K14768	Up	MN13945.neg	8-Phenyl-2-(2-thienylcarbonyl)-1,3,4,12a-tetrahydropyrazino[2,1-c][1,4]benzodiazepine-6,12(2H,11H)-dione		Down	-0.9958	2.69e-05
Pst134EA_022376	Pst134EA_022376	-	Up	MN13945.neg	8-Phenyl-2-(2-thienylcarbonyl)-1,3,4,12a-tetrahydropyrazino[2,1-c][1,4]benzodiazepine-6,12(2H,11H)-dione		Down	-0.995	3.73e-05
Pst134EA_004705	Pst134EA_004705	-	Up	MN13945.neg	8-Phenyl-2-(2-thienylcarbonyl)-1,3,4,12a-tetrahydropyrazino[2,1-c][1,4]benzodiazepine-6,12(2H,11H)-dione		Down	-0.994	5.33e-05
Pst134EA_024113	Pst134EA_024113	K12827	Up	MN13945.neg	8-Phenyl-2-(2-thienylcarbonyl)-1,3,4,12a-tetrahydropyrazino[2,1-c][1,4]benzodiazepine-6,12(2H,11H)-dione		Down	-0.995	3.8e-05
Pst134EA_027956	Pst134EA_027956	-	Down	MN13945.neg	8-Phenyl-2-(2-thienylcarbonyl)-1,3,4,12a-tetrahydropyrazino[2,1-c][1,4]benzodiazepine-6,12(2H,11H)-dione		Down	0.9969	1.44e-05
Pst134EA_000601	Pst134EA_000601	K12823	Down	MN13945.neg	8-Phenyl-2-(2-thienylcarbonyl)-1,3,4,12a-tetrahydropyrazino[2,1-c][1,4]benzodiazepine-6,12(2H,11H)-dione		Down	0.9996	1.97e-07
Pst134EA_004918	Pst134EA_004918	K14556	Down	MN13945.neg	8-Phenyl-2-(2-thienylcarbonyl)-1,3,4,12a-tetrahydropyrazino[2,1-c][1,4]benzodiazepine-6,12(2H,11H)-dione		Down	0.9973	1.1e-05
Pst134EA_002812	Pst134EA_002812	-	Down	MN13945.neg	8-Phenyl-2-(2-thienylcarbonyl)-1,3,4,12a-tetrahydropyrazino[2,1-c][1,4]benzodiazepine-6,12(2H,11H)-dione		Down	0.999	1.49e-06
Pst134EA_002679	Pst134EA_002679	-	Up	MN13945.neg	8-Phenyl-2-(2-thienylcarbonyl)-1,3,4,12a-tetrahydropyrazino[2,1-c][1,4]benzodiazepine-6,12(2H,11H)-dione		Down	-0.9904	0.0001387
Pst134EA_004697	Pst134EA_004697	K02896	Down	MN13945.neg	8-Phenyl-2-(2-thienylcarbonyl)-1,3,4,12a-tetrahydropyrazino[2,1-c][1,4]benzodiazepine-6,12(2H,11H)-dione		Down	0.9956	2.85e-05
Pst134EA_006966	Pst134EA_006966	K08711	Down	MN13945.neg	8-Phenyl-2-(2-thienylcarbonyl)-1,3,4,12a-tetrahydropyrazino[2,1-c][1,4]benzodiazepine-6,12(2H,11H)-dione		Down	0.9971	1.3e-05
Pst134EA_011375	Pst134EA_011375	K00586	Down	MN13945.neg	8-Phenyl-2-(2-thienylcarbonyl)-1,3,4,12a-tetrahydropyrazino[2,1-c][1,4]benzodiazepine-6,12(2H,11H)-dione		Down	0.9954	3.16e-05
Pst134EA_032739	Pst134EA_032739	-	Up	MN13945.neg	8-Phenyl-2-(2-thienylcarbonyl)-1,3,4,12a-tetrahydropyrazino[2,1-c][1,4]benzodiazepine-6,12(2H,11H)-dione		Down	-0.9991	1.17e-06
Pst134EA_000047	Pst134EA_000047	-	Down	MN13945.neg	8-Phenyl-2-(2-thienylcarbonyl)-1,3,4,12a-tetrahydropyrazino[2,1-c][1,4]benzodiazepine-6,12(2H,11H)-dione		Down	0.9976	8.44e-06
Pst134EA_011417	Pst134EA_011417	K22736	Down	MN13945.neg	8-Phenyl-2-(2-thienylcarbonyl)-1,3,4,12a-tetrahydropyrazino[2,1-c][1,4]benzodiazepine-6,12(2H,11H)-dione		Down	0.9979	6.55e-06
Pst134EA_032859	Pst134EA_032859	-	Up	MP8920.pos	4-Bromo-3-fluoro-2-nitroaniline		Down	-0.9977	7.92e-06
Pst134EA_027980	Pst134EA_027980	K11294	Down	MP8920.pos	4-Bromo-3-fluoro-2-nitroaniline		Down	0.998	6.29e-06
Pst134EA_011396	Pst134EA_011396	-	Down	MP8920.pos	4-Bromo-3-fluoro-2-nitroaniline		Down	0.9976	8.55e-06
Pst134EA_019748	Pst134EA_019748	K08176	Down	MP8920.pos	4-Bromo-3-fluoro-2-nitroaniline		Down	0.998	5.99e-06
Pst134EA_004947	Pst134EA_004947	-	Up	MP8920.pos	4-Bromo-3-fluoro-2-nitroaniline		Down	-0.9971	1.22e-05
Pst134EA_005304	Pst134EA_005304	K14768	Up	MP8920.pos	4-Bromo-3-fluoro-2-nitroaniline		Down	-0.996	2.45e-05
Pst134EA_022376	Pst134EA_022376	-	Up	MP8920.pos	4-Bromo-3-fluoro-2-nitroaniline		Down	-0.9948	4.12e-05
Pst134EA_004705	Pst134EA_004705	-	Up	MP8920.pos	4-Bromo-3-fluoro-2-nitroaniline		Down	-0.9946	4.3e-05
Pst134EA_024113	Pst134EA_024113	K12827	Up	MP8920.pos	4-Bromo-3-fluoro-2-nitroaniline		Down	-0.9948	4e-05
Pst134EA_027956	Pst134EA_027956	-	Down	MP8920.pos	4-Bromo-3-fluoro-2-nitroaniline		Down	0.9968	1.51e-05
Pst134EA_000601	Pst134EA_000601	K12823	Down	MP8920.pos	4-Bromo-3-fluoro-2-nitroaniline		Down	0.9993	6.89e-07
Pst134EA_004918	Pst134EA_004918	K14556	Down	MP8920.pos	4-Bromo-3-fluoro-2-nitroaniline		Down	0.9974	9.78e-06
Pst134EA_002812	Pst134EA_002812	-	Down	MP8920.pos	4-Bromo-3-fluoro-2-nitroaniline		Down	0.9984	3.68e-06
Pst134EA_002679	Pst134EA_002679	-	Up	MP8920.pos	4-Bromo-3-fluoro-2-nitroaniline		Down	-0.99	0.0001488
Pst134EA_004697	Pst134EA_004697	K02896	Down	MP8920.pos	4-Bromo-3-fluoro-2-nitroaniline		Down	0.9957	2.83e-05
Pst134EA_006966	Pst134EA_006966	K08711	Down	MP8920.pos	4-Bromo-3-fluoro-2-nitroaniline		Down	0.997	1.35e-05
Pst134EA_011375	Pst134EA_011375	K00586	Down	MP8920.pos	4-Bromo-3-fluoro-2-nitroaniline		Down	0.9954	3.15e-05
Pst134EA_032739	Pst134EA_032739	-	Up	MP8920.pos	4-Bromo-3-fluoro-2-nitroaniline		Down	-0.9984	3.67e-06
Pst134EA_000047	Pst134EA_000047	-	Down	MP8920.pos	4-Bromo-3-fluoro-2-nitroaniline		Down	0.997	1.39e-05
Pst134EA_011417	Pst134EA_011417	K22736	Down	MP8920.pos	4-Bromo-3-fluoro-2-nitroaniline		Down	0.9971	1.29e-05
Pst134EA_032859	Pst134EA_032859	-	Up	MN22046.neg	Cryptophycin 46		Up	0.9996	1.85e-07
Pst134EA_027980	Pst134EA_027980	K11294	Down	MN22046.neg	Cryptophycin 46		Up	-0.9983	4.1e-06
Pst134EA_011396	Pst134EA_011396	-	Down	MN22046.neg	Cryptophycin 46		Up	-0.998	6.04e-06
Pst134EA_019748	Pst134EA_019748	K08176	Down	MN22046.neg	Cryptophycin 46		Up	-0.998	6.01e-06
Pst134EA_004947	Pst134EA_004947	-	Up	MN22046.neg	Cryptophycin 46		Up	0.9992	1e-06
Pst134EA_005304	Pst134EA_005304	K14768	Up	MN22046.neg	Cryptophycin 46		Up	0.9957	2.81e-05
Pst134EA_022376	Pst134EA_022376	-	Up	MN22046.neg	Cryptophycin 46		Up	0.9984	3.95e-06
Pst134EA_004705	Pst134EA_004705	-	Up	MN22046.neg	Cryptophycin 46		Up	0.9962	2.19e-05
Pst134EA_024113	Pst134EA_024113	K12827	Up	MN22046.neg	Cryptophycin 46		Up	0.9969	1.4e-05
Pst134EA_027956	Pst134EA_027956	-	Down	MN22046.neg	Cryptophycin 46		Up	-0.9989	1.67e-06
Pst134EA_000601	Pst134EA_000601	K12823	Down	MN22046.neg	Cryptophycin 46		Up	-0.9989	1.92e-06
Pst134EA_004918	Pst134EA_004918	K14556	Down	MN22046.neg	Cryptophycin 46		Up	-0.9991	1.12e-06
Pst134EA_002812	Pst134EA_002812	-	Down	MN22046.neg	Cryptophycin 46		Up	-0.9957	2.77e-05
Pst134EA_002679	Pst134EA_002679	-	Up	MN22046.neg	Cryptophycin 46		Up	0.9891	0.0001779
Pst134EA_004697	Pst134EA_004697	K02896	Down	MN22046.neg	Cryptophycin 46		Up	-0.999	1.49e-06
Pst134EA_006966	Pst134EA_006966	K08711	Down	MN22046.neg	Cryptophycin 46		Up	-0.9968	1.56e-05
Pst134EA_011375	Pst134EA_011375	K00586	Down	MN22046.neg	Cryptophycin 46		Up	-0.9972	1.15e-05
Pst134EA_032739	Pst134EA_032739	-	Up	MN22046.neg	Cryptophycin 46		Up	0.9979	6.49e-06
Pst134EA_000047	Pst134EA_000047	-	Down	MN22046.neg	Cryptophycin 46		Up	-0.9977	7.72e-06
Pst134EA_011417	Pst134EA_011417	K22736	Down	MN22046.neg	Cryptophycin 46		Up	-0.9977	7.83e-06
Pst134EA_032859	Pst134EA_032859	-	Up	MP8193.pos	3-Bromo-4-quinolinamine		Down	-0.9978	7.07e-06
Pst134EA_027980	Pst134EA_027980	K11294	Down	MP8193.pos	3-Bromo-4-quinolinamine		Down	0.9981	5.37e-06
Pst134EA_011396	Pst134EA_011396	-	Down	MP8193.pos	3-Bromo-4-quinolinamine		Down	0.9973	1.12e-05
Pst134EA_019748	Pst134EA_019748	K08176	Down	MP8193.pos	3-Bromo-4-quinolinamine		Down	0.9978	7.58e-06
Pst134EA_004947	Pst134EA_004947	-	Up	MP8193.pos	3-Bromo-4-quinolinamine		Down	-0.9973	1.07e-05
Pst134EA_005304	Pst134EA_005304	K14768	Up	MP8193.pos	3-Bromo-4-quinolinamine		Down	-0.9962	2.22e-05
Pst134EA_022376	Pst134EA_022376	-	Up	MP8193.pos	3-Bromo-4-quinolinamine		Down	-0.9953	3.25e-05
Pst134EA_004705	Pst134EA_004705	-	Up	MP8193.pos	3-Bromo-4-quinolinamine		Down	-0.9944	4.62e-05
Pst134EA_024113	Pst134EA_024113	K12827	Up	MP8193.pos	3-Bromo-4-quinolinamine		Down	-0.9953	3.3e-05
Pst134EA_027956	Pst134EA_027956	-	Down	MP8193.pos	3-Bromo-4-quinolinamine		Down	0.9969	1.45e-05
Pst134EA_000601	Pst134EA_000601	K12823	Down	MP8193.pos	3-Bromo-4-quinolinamine		Down	0.9995	4.51e-07
Pst134EA_004918	Pst134EA_004918	K14556	Down	MP8193.pos	3-Bromo-4-quinolinamine		Down	0.9976	8.49e-06
Pst134EA_002812	Pst134EA_002812	-	Down	MP8193.pos	3-Bromo-4-quinolinamine		Down	0.9989	1.93e-06
Pst134EA_002679	Pst134EA_002679	-	Up	MP8193.pos	3-Bromo-4-quinolinamine		Down	-0.9912	0.0001157
Pst134EA_004697	Pst134EA_004697	K02896	Down	MP8193.pos	3-Bromo-4-quinolinamine		Down	0.9959	2.48e-05
Pst134EA_006966	Pst134EA_006966	K08711	Down	MP8193.pos	3-Bromo-4-quinolinamine		Down	0.9969	1.47e-05
Pst134EA_011375	Pst134EA_011375	K00586	Down	MP8193.pos	3-Bromo-4-quinolinamine		Down	0.9957	2.71e-05
Pst134EA_032739	Pst134EA_032739	-	Up	MP8193.pos	3-Bromo-4-quinolinamine		Down	-0.9991	1.2e-06
Pst134EA_000047	Pst134EA_000047	-	Down	MP8193.pos	3-Bromo-4-quinolinamine		Down	0.9978	7.37e-06
Pst134EA_011417	Pst134EA_011417	K22736	Down	MP8193.pos	3-Bromo-4-quinolinamine		Down	0.9978	7.53e-06
Pst134EA_032859	Pst134EA_032859	-	Up	MN7644.neg	Isovalerylcarnitine	C20826	Up	0.9993	6.82e-07
Pst134EA_027980	Pst134EA_027980	K11294	Down	MN7644.neg	Isovalerylcarnitine	C20826	Up	-0.9977	7.91e-06
Pst134EA_011396	Pst134EA_011396	-	Down	MN7644.neg	Isovalerylcarnitine	C20826	Up	-0.9978	7.02e-06
Pst134EA_019748	Pst134EA_019748	K08176	Down	MN7644.neg	Isovalerylcarnitine	C20826	Up	-0.9978	7.44e-06
Pst134EA_004947	Pst134EA_004947	-	Up	MN7644.neg	Isovalerylcarnitine	C20826	Up	0.9989	1.86e-06
Pst134EA_005304	Pst134EA_005304	K14768	Up	MN7644.neg	Isovalerylcarnitine	C20826	Up	0.9946	4.34e-05
Pst134EA_022376	Pst134EA_022376	-	Up	MN7644.neg	Isovalerylcarnitine	C20826	Up	0.9975	9.54e-06
Pst134EA_004705	Pst134EA_004705	-	Up	MN7644.neg	Isovalerylcarnitine	C20826	Up	0.9956	2.87e-05
Pst134EA_024113	Pst134EA_024113	K12827	Up	MN7644.neg	Isovalerylcarnitine	C20826	Up	0.9958	2.7e-05
Pst134EA_027956	Pst134EA_027956	-	Down	MN7644.neg	Isovalerylcarnitine	C20826	Up	-0.9984	3.61e-06
Pst134EA_000601	Pst134EA_000601	K12823	Down	MN7644.neg	Isovalerylcarnitine	C20826	Up	-0.9987	2.56e-06
Pst134EA_004918	Pst134EA_004918	K14556	Down	MN7644.neg	Isovalerylcarnitine	C20826	Up	-0.9987	2.63e-06
Pst134EA_002812	Pst134EA_002812	-	Down	MN7644.neg	Isovalerylcarnitine	C20826	Up	-0.9953	3.25e-05
Pst134EA_002679	Pst134EA_002679	-	Up	MN7644.neg	Isovalerylcarnitine	C20826	Up	0.9869	0.0002577
Pst134EA_004697	Pst134EA_004697	K02896	Down	MN7644.neg	Isovalerylcarnitine	C20826	Up	-0.9985	3.45e-06
Pst134EA_006966	Pst134EA_006966	K08711	Down	MN7644.neg	Isovalerylcarnitine	C20826	Up	-0.9963	2.07e-05
Pst134EA_011375	Pst134EA_011375	K00586	Down	MN7644.neg	Isovalerylcarnitine	C20826	Up	-0.9962	2.17e-05
Pst134EA_032739	Pst134EA_032739	-	Up	MN7644.neg	Isovalerylcarnitine	C20826	Up	0.9971	1.24e-05
Pst134EA_000047	Pst134EA_000047	-	Down	MN7644.neg	Isovalerylcarnitine	C20826	Up	-0.9965	1.85e-05
Pst134EA_011417	Pst134EA_011417	K22736	Down	MN7644.neg	Isovalerylcarnitine	C20826	Up	-0.9967	1.64e-05
Pst134EA_032859	Pst134EA_032859	-	Up	MP11434.pos	Linoleic acid	C01595	Up	0.9993	8.37e-07
Pst134EA_027980	Pst134EA_027980	K11294	Down	MP11434.pos	Linoleic acid	C01595	Up	-0.999	1.64e-06
Pst134EA_011396	Pst134EA_011396	-	Down	MP11434.pos	Linoleic acid	C01595	Up	-0.9994	5.28e-07
Pst134EA_019748	Pst134EA_019748	K08176	Down	MP11434.pos	Linoleic acid	C01595	Up	-0.9995	4.53e-07
Pst134EA_004947	Pst134EA_004947	-	Up	MP11434.pos	Linoleic acid	C01595	Up	0.9984	3.99e-06
Pst134EA_005304	Pst134EA_005304	K14768	Up	MP11434.pos	Linoleic acid	C01595	Up	0.9977	8.21e-06
Pst134EA_022376	Pst134EA_022376	-	Up	MP11434.pos	Linoleic acid	C01595	Up	0.9978	7.1e-06
Pst134EA_004705	Pst134EA_004705	-	Up	MP11434.pos	Linoleic acid	C01595	Up	0.9978	7.07e-06
Pst134EA_024113	Pst134EA_024113	K12827	Up	MP11434.pos	Linoleic acid	C01595	Up	0.9977	7.93e-06
Pst134EA_027956	Pst134EA_027956	-	Down	MP11434.pos	Linoleic acid	C01595	Up	-0.9992	1.08e-06
Pst134EA_000601	Pst134EA_000601	K12823	Down	MP11434.pos	Linoleic acid	C01595	Up	-0.9987	2.37e-06
Pst134EA_004918	Pst134EA_004918	K14556	Down	MP11434.pos	Linoleic acid	C01595	Up	-0.9994	5.38e-07
Pst134EA_002812	Pst134EA_002812	-	Down	MP11434.pos	Linoleic acid	C01595	Up	-0.9957	2.72e-05
Pst134EA_002679	Pst134EA_002679	-	Up	MP11434.pos	Linoleic acid	C01595	Up	0.9912	0.0001153
Pst134EA_004697	Pst134EA_004697	K02896	Down	MP11434.pos	Linoleic acid	C01595	Up	-0.9986	2.83e-06
Pst134EA_006966	Pst134EA_006966	K08711	Down	MP11434.pos	Linoleic acid	C01595	Up	-0.998	6.19e-06
Pst134EA_011375	Pst134EA_011375	K00586	Down	MP11434.pos	Linoleic acid	C01595	Up	-0.9982	5.09e-06
Pst134EA_032739	Pst134EA_032739	-	Up	MP11434.pos	Linoleic acid	C01595	Up	0.9977	8.06e-06
Pst134EA_000047	Pst134EA_000047	-	Down	MP11434.pos	Linoleic acid	C01595	Up	-0.9978	7.54e-06
Pst134EA_011417	Pst134EA_011417	K22736	Down	MP11434.pos	Linoleic acid	C01595	Up	-0.9974	9.81e-06
Pst134EA_032859	Pst134EA_032859	-	Up	MN12368.neg	Tetrapedic acid B		Up	0.9989	1.96e-06
Pst134EA_027980	Pst134EA_027980	K11294	Down	MN12368.neg	Tetrapedic acid B		Up	-0.9964	1.89e-05
Pst134EA_011396	Pst134EA_011396	-	Down	MN12368.neg	Tetrapedic acid B		Up	-0.9953	3.25e-05
Pst134EA_019748	Pst134EA_019748	K08176	Down	MN12368.neg	Tetrapedic acid B		Up	-0.995	3.8e-05
Pst134EA_004947	Pst134EA_004947	-	Up	MN12368.neg	Tetrapedic acid B		Up	0.999	1.41e-06
Pst134EA_005304	Pst134EA_005304	K14768	Up	MN12368.neg	Tetrapedic acid B		Up	0.9915	0.0001083
Pst134EA_022376	Pst134EA_022376	-	Up	MN12368.neg	Tetrapedic acid B		Up	0.9963	2.05e-05
Pst134EA_004705	Pst134EA_004705	-	Up	MN12368.neg	Tetrapedic acid B		Up	0.993	7.39e-05
Pst134EA_024113	Pst134EA_024113	K12827	Up	MN12368.neg	Tetrapedic acid B		Up	0.9938	5.75e-05
Pst134EA_027956	Pst134EA_027956	-	Down	MN12368.neg	Tetrapedic acid B		Up	-0.9976	8.96e-06
Pst134EA_000601	Pst134EA_000601	K12823	Down	MN12368.neg	Tetrapedic acid B		Up	-0.9976	8.5e-06
Pst134EA_004918	Pst134EA_004918	K14556	Down	MN12368.neg	Tetrapedic acid B		Up	-0.9967	1.65e-05
Pst134EA_002812	Pst134EA_002812	-	Down	MN12368.neg	Tetrapedic acid B		Up	-0.9935	6.4e-05
Pst134EA_002679	Pst134EA_002679	-	Up	MN12368.neg	Tetrapedic acid B		Up	0.9824	0.0004616
Pst134EA_004697	Pst134EA_004697	K02896	Down	MN12368.neg	Tetrapedic acid B		Up	-0.9972	1.14e-05
Pst134EA_006966	Pst134EA_006966	K08711	Down	MN12368.neg	Tetrapedic acid B		Up	-0.995	3.77e-05
Pst134EA_011375	Pst134EA_011375	K00586	Down	MN12368.neg	Tetrapedic acid B		Up	-0.9941	5.21e-05
Pst134EA_032739	Pst134EA_032739	-	Up	MN12368.neg	Tetrapedic acid B		Up	0.9957	2.83e-05
Pst134EA_000047	Pst134EA_000047	-	Down	MN12368.neg	Tetrapedic acid B		Up	-0.9949	3.91e-05
Pst134EA_011417	Pst134EA_011417	K22736	Down	MN12368.neg	Tetrapedic acid B		Up	-0.996	2.41e-05
Pst134EA_032859	Pst134EA_032859	-	Up	MP16777.pos	7,12-Dioxochol-5-en-24-oic Acid		Up	0.9995	3.67e-07
Pst134EA_027980	Pst134EA_027980	K11294	Down	MP16777.pos	7,12-Dioxochol-5-en-24-oic Acid		Up	-0.999	1.45e-06
Pst134EA_011396	Pst134EA_011396	-	Down	MP16777.pos	7,12-Dioxochol-5-en-24-oic Acid		Up	-0.9989	1.71e-06
Pst134EA_019748	Pst134EA_019748	K08176	Down	MP16777.pos	7,12-Dioxochol-5-en-24-oic Acid		Up	-0.999	1.41e-06
Pst134EA_004947	Pst134EA_004947	-	Up	MP16777.pos	7,12-Dioxochol-5-en-24-oic Acid		Up	0.9987	2.51e-06
Pst134EA_005304	Pst134EA_005304	K14768	Up	MP16777.pos	7,12-Dioxochol-5-en-24-oic Acid		Up	0.9976	8.37e-06
Pst134EA_022376	Pst134EA_022376	-	Up	MP16777.pos	7,12-Dioxochol-5-en-24-oic Acid		Up	0.9988	2.31e-06
Pst134EA_004705	Pst134EA_004705	-	Up	MP16777.pos	7,12-Dioxochol-5-en-24-oic Acid		Up	0.9976	8.46e-06
Pst134EA_024113	Pst134EA_024113	K12827	Up	MP16777.pos	7,12-Dioxochol-5-en-24-oic Acid		Up	0.9983	4.41e-06
Pst134EA_027956	Pst134EA_027956	-	Down	MP16777.pos	7,12-Dioxochol-5-en-24-oic Acid		Up	-0.9993	6.72e-07
Pst134EA_000601	Pst134EA_000601	K12823	Down	MP16777.pos	7,12-Dioxochol-5-en-24-oic Acid		Up	-0.9987	2.45e-06
Pst134EA_004918	Pst134EA_004918	K14556	Down	MP16777.pos	7,12-Dioxochol-5-en-24-oic Acid		Up	-0.9997	1.74e-07
Pst134EA_002812	Pst134EA_002812	-	Down	MP16777.pos	7,12-Dioxochol-5-en-24-oic Acid		Up	-0.9958	2.68e-05
Pst134EA_002679	Pst134EA_002679	-	Up	MP16777.pos	7,12-Dioxochol-5-en-24-oic Acid		Up	0.9921	9.24e-05
Pst134EA_004697	Pst134EA_004697	K02896	Down	MP16777.pos	7,12-Dioxochol-5-en-24-oic Acid		Up	-0.9992	9.58e-07
Pst134EA_006966	Pst134EA_006966	K08711	Down	MP16777.pos	7,12-Dioxochol-5-en-24-oic Acid		Up	-0.9976	8.42e-06
Pst134EA_011375	Pst134EA_011375	K00586	Down	MP16777.pos	7,12-Dioxochol-5-en-24-oic Acid		Up	-0.9986	3.13e-06
Pst134EA_032739	Pst134EA_032739	-	Up	MP16777.pos	7,12-Dioxochol-5-en-24-oic Acid		Up	0.9982	4.78e-06
Pst134EA_000047	Pst134EA_000047	-	Down	MP16777.pos	7,12-Dioxochol-5-en-24-oic Acid		Up	-0.9986	2.99e-06
Pst134EA_011417	Pst134EA_011417	K22736	Down	MP16777.pos	7,12-Dioxochol-5-en-24-oic Acid		Up	-0.9981	5.33e-06
Pst134EA_032859	Pst134EA_032859	-	Up	MN23242.neg	Orthosiphonone A		Up	0.9994	5.12e-07
Pst134EA_027980	Pst134EA_027980	K11294	Down	MN23242.neg	Orthosiphonone A		Up	-0.9987	2.59e-06
Pst134EA_011396	Pst134EA_011396	-	Down	MN23242.neg	Orthosiphonone A		Up	-0.9984	3.67e-06
Pst134EA_019748	Pst134EA_019748	K08176	Down	MN23242.neg	Orthosiphonone A		Up	-0.9986	3.02e-06
Pst134EA_004947	Pst134EA_004947	-	Up	MN23242.neg	Orthosiphonone A		Up	0.9986	2.81e-06
Pst134EA_005304	Pst134EA_005304	K14768	Up	MN23242.neg	Orthosiphonone A		Up	0.9973	1.1e-05
Pst134EA_022376	Pst134EA_022376	-	Up	MN23242.neg	Orthosiphonone A		Up	0.9992	8.67e-07
Pst134EA_004705	Pst134EA_004705	-	Up	MN23242.neg	Orthosiphonone A		Up	0.9973	1.09e-05
Pst134EA_024113	Pst134EA_024113	K12827	Up	MN23242.neg	Orthosiphonone A		Up	0.9984	3.88e-06
Pst134EA_027956	Pst134EA_027956	-	Down	MN23242.neg	Orthosiphonone A		Up	-0.9992	1.01e-06
Pst134EA_000601	Pst134EA_000601	K12823	Down	MN23242.neg	Orthosiphonone A		Up	-0.9984	3.8e-06
Pst134EA_004918	Pst134EA_004918	K14556	Down	MN23242.neg	Orthosiphonone A		Up	-0.9997	1.31e-07
Pst134EA_002812	Pst134EA_002812	-	Down	MN23242.neg	Orthosiphonone A		Up	-0.9954	3.11e-05
Pst134EA_002679	Pst134EA_002679	-	Up	MN23242.neg	Orthosiphonone A		Up	0.9924	8.71e-05
Pst134EA_004697	Pst134EA_004697	K02896	Down	MN23242.neg	Orthosiphonone A		Up	-0.9995	3.99e-07
Pst134EA_006966	Pst134EA_006966	K08711	Down	MN23242.neg	Orthosiphonone A		Up	-0.997	1.37e-05
Pst134EA_011375	Pst134EA_011375	K00586	Down	MN23242.neg	Orthosiphonone A		Up	-0.9986	3.14e-06
Pst134EA_032739	Pst134EA_032739	-	Up	MN23242.neg	Orthosiphonone A		Up	0.9982	4.69e-06
Pst134EA_000047	Pst134EA_000047	-	Down	MN23242.neg	Orthosiphonone A		Up	-0.9988	2.2e-06
Pst134EA_011417	Pst134EA_011417	K22736	Down	MN23242.neg	Orthosiphonone A		Up	-0.9981	5.23e-06
Pst134EA_032859	Pst134EA_032859	-	Up	MN5175.neg	Hydroxysuberic acid		Down	-0.9967	1.62e-05
Pst134EA_027980	Pst134EA_027980	K11294	Down	MN5175.neg	Hydroxysuberic acid		Down	0.9975	9.17e-06
Pst134EA_011396	Pst134EA_011396	-	Down	MN5175.neg	Hydroxysuberic acid		Down	0.9987	2.53e-06
Pst134EA_019748	Pst134EA_019748	K08176	Down	MN5175.neg	Hydroxysuberic acid		Down	0.9992	9.19e-07
Pst134EA_004947	Pst134EA_004947	-	Up	MN5175.neg	Hydroxysuberic acid		Down	-0.9953	3.25e-05
Pst134EA_005304	Pst134EA_005304	K14768	Up	MN5175.neg	Hydroxysuberic acid		Down	-0.998	6.15e-06
Pst134EA_022376	Pst134EA_022376	-	Up	MN5175.neg	Hydroxysuberic acid		Down	-0.9957	2.83e-05
Pst134EA_004705	Pst134EA_004705	-	Up	MN5175.neg	Hydroxysuberic acid		Down	-0.9969	1.44e-05
Pst134EA_024113	Pst134EA_024113	K12827	Up	MN5175.neg	Hydroxysuberic acid		Down	-0.9965	1.86e-05
Pst134EA_027956	Pst134EA_027956	-	Down	MN5175.neg	Hydroxysuberic acid		Down	0.9968	1.53e-05
Pst134EA_000601	Pst134EA_000601	K12823	Down	MN5175.neg	Hydroxysuberic acid		Down	0.9976	8.9e-06
Pst134EA_004918	Pst134EA_004918	K14556	Down	MN5175.neg	Hydroxysuberic acid		Down	0.9983	4.45e-06
Pst134EA_002812	Pst134EA_002812	-	Down	MN5175.neg	Hydroxysuberic acid		Down	0.9963	2.1e-05
Pst134EA_002679	Pst134EA_002679	-	Up	MN5175.neg	Hydroxysuberic acid		Down	-0.9935	6.24e-05
Pst134EA_004697	Pst134EA_004697	K02896	Down	MN5175.neg	Hydroxysuberic acid		Down	0.9964	1.95e-05
Pst134EA_006966	Pst134EA_006966	K08711	Down	MN5175.neg	Hydroxysuberic acid		Down	0.9965	1.81e-05
Pst134EA_011375	Pst134EA_011375	K00586	Down	MN5175.neg	Hydroxysuberic acid		Down	0.9971	1.3e-05
Pst134EA_032739	Pst134EA_032739	-	Up	MN5175.neg	Hydroxysuberic acid		Down	-0.9972	1.16e-05
Pst134EA_000047	Pst134EA_000047	-	Down	MN5175.neg	Hydroxysuberic acid		Down	0.997	1.35e-05
Pst134EA_011417	Pst134EA_011417	K22736	Down	MN5175.neg	Hydroxysuberic acid		Down	0.9959	2.55e-05
Pst134EA_032859	Pst134EA_032859	-	Up	MP8989.pos	2-[3-(Methylsulfanyl)-5-phenyl-4H-1,2,4-triazol-4-yl]ethanol		Down	-0.9994	5.08e-07
Pst134EA_027980	Pst134EA_027980	K11294	Down	MP8989.pos	2-[3-(Methylsulfanyl)-5-phenyl-4H-1,2,4-triazol-4-yl]ethanol		Down	0.999	1.49e-06
Pst134EA_011396	Pst134EA_011396	-	Down	MP8989.pos	2-[3-(Methylsulfanyl)-5-phenyl-4H-1,2,4-triazol-4-yl]ethanol		Down	0.999	1.59e-06
Pst134EA_019748	Pst134EA_019748	K08176	Down	MP8989.pos	2-[3-(Methylsulfanyl)-5-phenyl-4H-1,2,4-triazol-4-yl]ethanol		Down	0.9991	1.19e-06
Pst134EA_004947	Pst134EA_004947	-	Up	MP8989.pos	2-[3-(Methylsulfanyl)-5-phenyl-4H-1,2,4-triazol-4-yl]ethanol		Down	-0.9986	2.89e-06
Pst134EA_005304	Pst134EA_005304	K14768	Up	MP8989.pos	2-[3-(Methylsulfanyl)-5-phenyl-4H-1,2,4-triazol-4-yl]ethanol		Down	-0.9976	8.36e-06
Pst134EA_022376	Pst134EA_022376	-	Up	MP8989.pos	2-[3-(Methylsulfanyl)-5-phenyl-4H-1,2,4-triazol-4-yl]ethanol		Down	-0.9985	3.26e-06
Pst134EA_004705	Pst134EA_004705	-	Up	MP8989.pos	2-[3-(Methylsulfanyl)-5-phenyl-4H-1,2,4-triazol-4-yl]ethanol		Down	-0.9975	9.24e-06
Pst134EA_024113	Pst134EA_024113	K12827	Up	MP8989.pos	2-[3-(Methylsulfanyl)-5-phenyl-4H-1,2,4-triazol-4-yl]ethanol		Down	-0.9981	5.42e-06
Pst134EA_027956	Pst134EA_027956	-	Down	MP8989.pos	2-[3-(Methylsulfanyl)-5-phenyl-4H-1,2,4-triazol-4-yl]ethanol		Down	0.9992	9.82e-07
Pst134EA_000601	Pst134EA_000601	K12823	Down	MP8989.pos	2-[3-(Methylsulfanyl)-5-phenyl-4H-1,2,4-triazol-4-yl]ethanol		Down	0.9989	1.93e-06
Pst134EA_004918	Pst134EA_004918	K14556	Down	MP8989.pos	2-[3-(Methylsulfanyl)-5-phenyl-4H-1,2,4-triazol-4-yl]ethanol		Down	0.9996	2.22e-07
Pst134EA_002812	Pst134EA_002812	-	Down	MP8989.pos	2-[3-(Methylsulfanyl)-5-phenyl-4H-1,2,4-triazol-4-yl]ethanol		Down	0.9961	2.25e-05
Pst134EA_002679	Pst134EA_002679	-	Up	MP8989.pos	2-[3-(Methylsulfanyl)-5-phenyl-4H-1,2,4-triazol-4-yl]ethanol		Down	-0.9922	9.22e-05
Pst134EA_004697	Pst134EA_004697	K02896	Down	MP8989.pos	2-[3-(Methylsulfanyl)-5-phenyl-4H-1,2,4-triazol-4-yl]ethanol		Down	0.999	1.45e-06
Pst134EA_006966	Pst134EA_006966	K08711	Down	MP8989.pos	2-[3-(Methylsulfanyl)-5-phenyl-4H-1,2,4-triazol-4-yl]ethanol		Down	0.9976	8.35e-06
Pst134EA_011375	Pst134EA_011375	K00586	Down	MP8989.pos	2-[3-(Methylsulfanyl)-5-phenyl-4H-1,2,4-triazol-4-yl]ethanol		Down	0.9984	3.82e-06
Pst134EA_032739	Pst134EA_032739	-	Up	MP8989.pos	2-[3-(Methylsulfanyl)-5-phenyl-4H-1,2,4-triazol-4-yl]ethanol		Down	-0.9983	4.15e-06
Pst134EA_000047	Pst134EA_000047	-	Down	MP8989.pos	2-[3-(Methylsulfanyl)-5-phenyl-4H-1,2,4-triazol-4-yl]ethanol		Down	0.9985	3.18e-06
Pst134EA_011417	Pst134EA_011417	K22736	Down	MP8989.pos	2-[3-(Methylsulfanyl)-5-phenyl-4H-1,2,4-triazol-4-yl]ethanol		Down	0.9981	5.55e-06
Pst134EA_032859	Pst134EA_032859	-	Up	MN10001.neg	(+)-Gallocatechin	C12127	Down	-0.9982	5.03e-06
Pst134EA_027980	Pst134EA_027980	K11294	Down	MN10001.neg	(+)-Gallocatechin	C12127	Down	0.9978	7.37e-06
Pst134EA_011396	Pst134EA_011396	-	Down	MN10001.neg	(+)-Gallocatechin	C12127	Down	0.9986	2.76e-06
Pst134EA_019748	Pst134EA_019748	K08176	Down	MN10001.neg	(+)-Gallocatechin	C12127	Down	0.9988	2.1e-06
Pst134EA_004947	Pst134EA_004947	-	Up	MN10001.neg	(+)-Gallocatechin	C12127	Down	-0.9974	1.03e-05
Pst134EA_005304	Pst134EA_005304	K14768	Up	MN10001.neg	(+)-Gallocatechin	C12127	Down	-0.9959	2.49e-05
Pst134EA_022376	Pst134EA_022376	-	Up	MN10001.neg	(+)-Gallocatechin	C12127	Down	-0.9955	2.98e-05
Pst134EA_004705	Pst134EA_004705	-	Up	MN10001.neg	(+)-Gallocatechin	C12127	Down	-0.996	2.41e-05
Pst134EA_024113	Pst134EA_024113	K12827	Up	MN10001.neg	(+)-Gallocatechin	C12127	Down	-0.9952	3.47e-05
Pst134EA_027956	Pst134EA_027956	-	Down	MN10001.neg	(+)-Gallocatechin	C12127	Down	0.9975	9.02e-06
Pst134EA_000601	Pst134EA_000601	K12823	Down	MN10001.neg	(+)-Gallocatechin	C12127	Down	0.9989	1.95e-06
Pst134EA_004918	Pst134EA_004918	K14556	Down	MN10001.neg	(+)-Gallocatechin	C12127	Down	0.9982	4.75e-06
Pst134EA_002812	Pst134EA_002812	-	Down	MN10001.neg	(+)-Gallocatechin	C12127	Down	0.9967	1.63e-05
Pst134EA_002679	Pst134EA_002679	-	Up	MN10001.neg	(+)-Gallocatechin	C12127	Down	-0.9886	0.0001956
Pst134EA_004697	Pst134EA_004697	K02896	Down	MN10001.neg	(+)-Gallocatechin	C12127	Down	0.9968	1.5e-05
Pst134EA_006966	Pst134EA_006966	K08711	Down	MN10001.neg	(+)-Gallocatechin	C12127	Down	0.9969	1.4e-05
Pst134EA_011375	Pst134EA_011375	K00586	Down	MN10001.neg	(+)-Gallocatechin	C12127	Down	0.9959	2.51e-05
Pst134EA_032739	Pst134EA_032739	-	Up	MN10001.neg	(+)-Gallocatechin	C12127	Down	-0.9972	1.16e-05
Pst134EA_000047	Pst134EA_000047	-	Down	MN10001.neg	(+)-Gallocatechin	C12127	Down	0.9961	2.3e-05
Pst134EA_011417	Pst134EA_011417	K22736	Down	MN10001.neg	(+)-Gallocatechin	C12127	Down	0.9961	2.32e-05
Pst134EA_032859	Pst134EA_032859	-	Up	MN16136.neg	PE(18:2(9Z,12Z)/0:0)		Up	0.9994	5.68e-07
Pst134EA_027980	Pst134EA_027980	K11294	Down	MN16136.neg	PE(18:2(9Z,12Z)/0:0)		Up	-0.9983	4.32e-06
Pst134EA_011396	Pst134EA_011396	-	Down	MN16136.neg	PE(18:2(9Z,12Z)/0:0)		Up	-0.9985	3.25e-06
Pst134EA_019748	Pst134EA_019748	K08176	Down	MN16136.neg	PE(18:2(9Z,12Z)/0:0)		Up	-0.9984	3.7e-06
Pst134EA_004947	Pst134EA_004947	-	Up	MN16136.neg	PE(18:2(9Z,12Z)/0:0)		Up	0.9989	1.93e-06
Pst134EA_005304	Pst134EA_005304	K14768	Up	MN16136.neg	PE(18:2(9Z,12Z)/0:0)		Up	0.9956	2.95e-05
Pst134EA_022376	Pst134EA_022376	-	Up	MN16136.neg	PE(18:2(9Z,12Z)/0:0)		Up	0.9971	1.28e-05
Pst134EA_004705	Pst134EA_004705	-	Up	MN16136.neg	PE(18:2(9Z,12Z)/0:0)		Up	0.9963	2.03e-05
Pst134EA_024113	Pst134EA_024113	K12827	Up	MN16136.neg	PE(18:2(9Z,12Z)/0:0)		Up	0.9961	2.3e-05
Pst134EA_027956	Pst134EA_027956	-	Down	MN16136.neg	PE(18:2(9Z,12Z)/0:0)		Up	-0.9987	2.38e-06
Pst134EA_000601	Pst134EA_000601	K12823	Down	MN16136.neg	PE(18:2(9Z,12Z)/0:0)		Up	-0.999	1.65e-06
Pst134EA_004918	Pst134EA_004918	K14556	Down	MN16136.neg	PE(18:2(9Z,12Z)/0:0)		Up	-0.9987	2.56e-06
Pst134EA_002812	Pst134EA_002812	-	Down	MN16136.neg	PE(18:2(9Z,12Z)/0:0)		Up	-0.9957	2.81e-05
Pst134EA_002679	Pst134EA_002679	-	Up	MN16136.neg	PE(18:2(9Z,12Z)/0:0)		Up	0.9876	0.0002302
Pst134EA_004697	Pst134EA_004697	K02896	Down	MN16136.neg	PE(18:2(9Z,12Z)/0:0)		Up	-0.9982	4.95e-06
Pst134EA_006966	Pst134EA_006966	K08711	Down	MN16136.neg	PE(18:2(9Z,12Z)/0:0)		Up	-0.9973	1.1e-05
Pst134EA_011375	Pst134EA_011375	K00586	Down	MN16136.neg	PE(18:2(9Z,12Z)/0:0)		Up	-0.9966	1.72e-05
Pst134EA_032739	Pst134EA_032739	-	Up	MN16136.neg	PE(18:2(9Z,12Z)/0:0)		Up	0.9972	1.16e-05
Pst134EA_000047	Pst134EA_000047	-	Down	MN16136.neg	PE(18:2(9Z,12Z)/0:0)		Up	-0.9966	1.73e-05
Pst134EA_011417	Pst134EA_011417	K22736	Down	MN16136.neg	PE(18:2(9Z,12Z)/0:0)		Up	-0.9969	1.44e-05
Pst134EA_032859	Pst134EA_032859	-	Up	MN12306.neg	Phellogenic acid	C19625	Up	0.9994	6.04e-07
Pst134EA_027980	Pst134EA_027980	K11294	Down	MN12306.neg	Phellogenic acid	C19625	Up	-0.9977	7.65e-06
Pst134EA_011396	Pst134EA_011396	-	Down	MN12306.neg	Phellogenic acid	C19625	Up	-0.9976	8.89e-06
Pst134EA_019748	Pst134EA_019748	K08176	Down	MN12306.neg	Phellogenic acid	C19625	Up	-0.9975	9.44e-06
Pst134EA_004947	Pst134EA_004947	-	Up	MN12306.neg	Phellogenic acid	C19625	Up	0.9991	1.34e-06
Pst134EA_005304	Pst134EA_005304	K14768	Up	MN12306.neg	Phellogenic acid	C19625	Up	0.9943	4.82e-05
Pst134EA_022376	Pst134EA_022376	-	Up	MN12306.neg	Phellogenic acid	C19625	Up	0.9972	1.15e-05
Pst134EA_004705	Pst134EA_004705	-	Up	MN12306.neg	Phellogenic acid	C19625	Up	0.9952	3.46e-05
Pst134EA_024113	Pst134EA_024113	K12827	Up	MN12306.neg	Phellogenic acid	C19625	Up	0.9955	3.06e-05
Pst134EA_027956	Pst134EA_027956	-	Down	MN12306.neg	Phellogenic acid	C19625	Up	-0.9984	4.01e-06
Pst134EA_000601	Pst134EA_000601	K12823	Down	MN12306.neg	Phellogenic acid	C19625	Up	-0.9989	1.88e-06
Pst134EA_004918	Pst134EA_004918	K14556	Down	MN12306.neg	Phellogenic acid	C19625	Up	-0.9984	3.7e-06
Pst134EA_002812	Pst134EA_002812	-	Down	MN12306.neg	Phellogenic acid	C19625	Up	-0.9956	2.84e-05
Pst134EA_002679	Pst134EA_002679	-	Up	MN12306.neg	Phellogenic acid	C19625	Up	0.9865	0.0002736
Pst134EA_004697	Pst134EA_004697	K02896	Down	MN12306.neg	Phellogenic acid	C19625	Up	-0.9982	4.75e-06
Pst134EA_006966	Pst134EA_006966	K08711	Down	MN12306.neg	Phellogenic acid	C19625	Up	-0.9963	2e-05
Pst134EA_011375	Pst134EA_011375	K00586	Down	MN12306.neg	Phellogenic acid	C19625	Up	-0.9959	2.5e-05
Pst134EA_032739	Pst134EA_032739	-	Up	MN12306.neg	Phellogenic acid	C19625	Up	0.9973	1.1e-05
Pst134EA_000047	Pst134EA_000047	-	Down	MN12306.neg	Phellogenic acid	C19625	Up	-0.9965	1.85e-05
Pst134EA_011417	Pst134EA_011417	K22736	Down	MN12306.neg	Phellogenic acid	C19625	Up	-0.9969	1.46e-05
Pst134EA_032859	Pst134EA_032859	-	Up	MP12379.pos	Ricinoleic acid	C08365	Up	0.9997	1.04e-07
Pst134EA_027980	Pst134EA_027980	K11294	Down	MP12379.pos	Ricinoleic acid	C08365	Up	-0.9993	6.76e-07
Pst134EA_011396	Pst134EA_011396	-	Down	MP12379.pos	Ricinoleic acid	C08365	Up	-0.9991	1.33e-06
Pst134EA_019748	Pst134EA_019748	K08176	Down	MP12379.pos	Ricinoleic acid	C08365	Up	-0.9988	2.14e-06
Pst134EA_004947	Pst134EA_004947	-	Up	MP12379.pos	Ricinoleic acid	C08365	Up	0.9992	1.06e-06
Pst134EA_005304	Pst134EA_005304	K14768	Up	MP12379.pos	Ricinoleic acid	C08365	Up	0.9972	1.18e-05
Pst134EA_022376	Pst134EA_022376	-	Up	MP12379.pos	Ricinoleic acid	C08365	Up	0.9977	8.07e-06
Pst134EA_004705	Pst134EA_004705	-	Up	MP12379.pos	Ricinoleic acid	C08365	Up	0.9976	8.46e-06
Pst134EA_024113	Pst134EA_024113	K12827	Up	MP12379.pos	Ricinoleic acid	C08365	Up	0.9977	8.13e-06
Pst134EA_027956	Pst134EA_027956	-	Down	MP12379.pos	Ricinoleic acid	C08365	Up	-0.9997	1.56e-07
Pst134EA_000601	Pst134EA_000601	K12823	Down	MP12379.pos	Ricinoleic acid	C08365	Up	-0.9986	2.73e-06
Pst134EA_004918	Pst134EA_004918	K14556	Down	MP12379.pos	Ricinoleic acid	C08365	Up	-0.9988	1.99e-06
Pst134EA_002812	Pst134EA_002812	-	Down	MP12379.pos	Ricinoleic acid	C08365	Up	-0.9949	3.96e-05
Pst134EA_002679	Pst134EA_002679	-	Up	MP12379.pos	Ricinoleic acid	C08365	Up	0.9897	0.00016
Pst134EA_004697	Pst134EA_004697	K02896	Down	MP12379.pos	Ricinoleic acid	C08365	Up	-0.9985	3.5e-06
Pst134EA_006966	Pst134EA_006966	K08711	Down	MP12379.pos	Ricinoleic acid	C08365	Up	-0.9987	2.71e-06
Pst134EA_011375	Pst134EA_011375	K00586	Down	MP12379.pos	Ricinoleic acid	C08365	Up	-0.9981	5.57e-06
Pst134EA_032739	Pst134EA_032739	-	Up	MP12379.pos	Ricinoleic acid	C08365	Up	0.9972	1.17e-05
Pst134EA_000047	Pst134EA_000047	-	Down	MP12379.pos	Ricinoleic acid	C08365	Up	-0.9975	9.46e-06
Pst134EA_011417	Pst134EA_011417	K22736	Down	MP12379.pos	Ricinoleic acid	C08365	Up	-0.9978	7.23e-06
Pst134EA_032859	Pst134EA_032859	-	Up	MP10161.pos	7,8-Dichloro-4-hydroxyquinoline-3-carboxylic acid		Down	-0.9994	6.1e-07
Pst134EA_027980	Pst134EA_027980	K11294	Down	MP10161.pos	7,8-Dichloro-4-hydroxyquinoline-3-carboxylic acid		Down	0.9983	4.51e-06
Pst134EA_011396	Pst134EA_011396	-	Down	MP10161.pos	7,8-Dichloro-4-hydroxyquinoline-3-carboxylic acid		Down	0.9983	4.3e-06
Pst134EA_019748	Pst134EA_019748	K08176	Down	MP10161.pos	7,8-Dichloro-4-hydroxyquinoline-3-carboxylic acid		Down	0.9985	3.48e-06
Pst134EA_004947	Pst134EA_004947	-	Up	MP10161.pos	7,8-Dichloro-4-hydroxyquinoline-3-carboxylic acid		Down	-0.9987	2.64e-06
Pst134EA_005304	Pst134EA_005304	K14768	Up	MP10161.pos	7,8-Dichloro-4-hydroxyquinoline-3-carboxylic acid		Down	-0.9963	2.06e-05
Pst134EA_022376	Pst134EA_022376	-	Up	MP10161.pos	7,8-Dichloro-4-hydroxyquinoline-3-carboxylic acid		Down	-0.9986	2.99e-06
Pst134EA_004705	Pst134EA_004705	-	Up	MP10161.pos	7,8-Dichloro-4-hydroxyquinoline-3-carboxylic acid		Down	-0.9966	1.76e-05
Pst134EA_024113	Pst134EA_024113	K12827	Up	MP10161.pos	7,8-Dichloro-4-hydroxyquinoline-3-carboxylic acid		Down	-0.9973	1.11e-05
Pst134EA_027956	Pst134EA_027956	-	Down	MP10161.pos	7,8-Dichloro-4-hydroxyquinoline-3-carboxylic acid		Down	0.9988	2.31e-06
Pst134EA_000601	Pst134EA_000601	K12823	Down	MP10161.pos	7,8-Dichloro-4-hydroxyquinoline-3-carboxylic acid		Down	0.9988	2.11e-06
Pst134EA_004918	Pst134EA_004918	K14556	Down	MP10161.pos	7,8-Dichloro-4-hydroxyquinoline-3-carboxylic acid		Down	0.9995	3.51e-07
Pst134EA_002812	Pst134EA_002812	-	Down	MP10161.pos	7,8-Dichloro-4-hydroxyquinoline-3-carboxylic acid		Down	0.9961	2.33e-05
Pst134EA_002679	Pst134EA_002679	-	Up	MP10161.pos	7,8-Dichloro-4-hydroxyquinoline-3-carboxylic acid		Down	-0.9905	0.0001335
Pst134EA_004697	Pst134EA_004697	K02896	Down	MP10161.pos	7,8-Dichloro-4-hydroxyquinoline-3-carboxylic acid		Down	0.9992	1.07e-06
Pst134EA_006966	Pst134EA_006966	K08711	Down	MP10161.pos	7,8-Dichloro-4-hydroxyquinoline-3-carboxylic acid		Down	0.9965	1.79e-05
Pst134EA_011375	Pst134EA_011375	K00586	Down	MP10161.pos	7,8-Dichloro-4-hydroxyquinoline-3-carboxylic acid		Down	0.9976	8.85e-06
Pst134EA_032739	Pst134EA_032739	-	Up	MP10161.pos	7,8-Dichloro-4-hydroxyquinoline-3-carboxylic acid		Down	-0.9982	4.91e-06
Pst134EA_000047	Pst134EA_000047	-	Down	MP10161.pos	7,8-Dichloro-4-hydroxyquinoline-3-carboxylic acid		Down	0.9981	5.63e-06
Pst134EA_011417	Pst134EA_011417	K22736	Down	MP10161.pos	7,8-Dichloro-4-hydroxyquinoline-3-carboxylic acid		Down	0.9976	8.53e-06
Pst134EA_032859	Pst134EA_032859	-	Up	MN6434.neg	(1S,9S,13S)-9,10,13-trimethyl-3-oxatricyclo[7.2.2.02,6]trideca-2(6),4,10-triene		Down	-0.9961	2.27e-05
Pst134EA_027980	Pst134EA_027980	K11294	Down	MN6434.neg	(1S,9S,13S)-9,10,13-trimethyl-3-oxatricyclo[7.2.2.02,6]trideca-2(6),4,10-triene		Down	0.9973	1.13e-05
Pst134EA_011396	Pst134EA_011396	-	Down	MN6434.neg	(1S,9S,13S)-9,10,13-trimethyl-3-oxatricyclo[7.2.2.02,6]trideca-2(6),4,10-triene		Down	0.998	5.96e-06
Pst134EA_019748	Pst134EA_019748	K08176	Down	MN6434.neg	(1S,9S,13S)-9,10,13-trimethyl-3-oxatricyclo[7.2.2.02,6]trideca-2(6),4,10-triene		Down	0.9987	2.57e-06
Pst134EA_004947	Pst134EA_004947	-	Up	MN6434.neg	(1S,9S,13S)-9,10,13-trimethyl-3-oxatricyclo[7.2.2.02,6]trideca-2(6),4,10-triene		Down	-0.9947	4.24e-05
Pst134EA_005304	Pst134EA_005304	K14768	Up	MN6434.neg	(1S,9S,13S)-9,10,13-trimethyl-3-oxatricyclo[7.2.2.02,6]trideca-2(6),4,10-triene		Down	-0.9982	4.62e-06
Pst134EA_022376	Pst134EA_022376	-	Up	MN6434.neg	(1S,9S,13S)-9,10,13-trimethyl-3-oxatricyclo[7.2.2.02,6]trideca-2(6),4,10-triene		Down	-0.9958	2.7e-05
Pst134EA_004705	Pst134EA_004705	-	Up	MN6434.neg	(1S,9S,13S)-9,10,13-trimethyl-3-oxatricyclo[7.2.2.02,6]trideca-2(6),4,10-triene		Down	-0.9965	1.83e-05
Pst134EA_024113	Pst134EA_024113	K12827	Up	MN6434.neg	(1S,9S,13S)-9,10,13-trimethyl-3-oxatricyclo[7.2.2.02,6]trideca-2(6),4,10-triene		Down	-0.9968	1.56e-05
Pst134EA_027956	Pst134EA_027956	-	Down	MN6434.neg	(1S,9S,13S)-9,10,13-trimethyl-3-oxatricyclo[7.2.2.02,6]trideca-2(6),4,10-triene		Down	0.9963	2.06e-05
Pst134EA_000601	Pst134EA_000601	K12823	Down	MN6434.neg	(1S,9S,13S)-9,10,13-trimethyl-3-oxatricyclo[7.2.2.02,6]trideca-2(6),4,10-triene		Down	0.9971	1.3e-05
Pst134EA_004918	Pst134EA_004918	K14556	Down	MN6434.neg	(1S,9S,13S)-9,10,13-trimethyl-3-oxatricyclo[7.2.2.02,6]trideca-2(6),4,10-triene		Down	0.998	5.86e-06
Pst134EA_002812	Pst134EA_002812	-	Down	MN6434.neg	(1S,9S,13S)-9,10,13-trimethyl-3-oxatricyclo[7.2.2.02,6]trideca-2(6),4,10-triene		Down	0.9963	2.08e-05
Pst134EA_002679	Pst134EA_002679	-	Up	MN6434.neg	(1S,9S,13S)-9,10,13-trimethyl-3-oxatricyclo[7.2.2.02,6]trideca-2(6),4,10-triene		Down	-0.9954	3.2e-05
Pst134EA_004697	Pst134EA_004697	K02896	Down	MN6434.neg	(1S,9S,13S)-9,10,13-trimethyl-3-oxatricyclo[7.2.2.02,6]trideca-2(6),4,10-triene		Down	0.9961	2.3e-05
Pst134EA_006966	Pst134EA_006966	K08711	Down	MN6434.neg	(1S,9S,13S)-9,10,13-trimethyl-3-oxatricyclo[7.2.2.02,6]trideca-2(6),4,10-triene		Down	0.996	2.42e-05
Pst134EA_011375	Pst134EA_011375	K00586	Down	MN6434.neg	(1S,9S,13S)-9,10,13-trimethyl-3-oxatricyclo[7.2.2.02,6]trideca-2(6),4,10-triene		Down	0.9972	1.17e-05
Pst134EA_032739	Pst134EA_032739	-	Up	MN6434.neg	(1S,9S,13S)-9,10,13-trimethyl-3-oxatricyclo[7.2.2.02,6]trideca-2(6),4,10-triene		Down	-0.9975	9.39e-06
Pst134EA_000047	Pst134EA_000047	-	Down	MN6434.neg	(1S,9S,13S)-9,10,13-trimethyl-3-oxatricyclo[7.2.2.02,6]trideca-2(6),4,10-triene		Down	0.9976	8.65e-06
Pst134EA_011417	Pst134EA_011417	K22736	Down	MN6434.neg	(1S,9S,13S)-9,10,13-trimethyl-3-oxatricyclo[7.2.2.02,6]trideca-2(6),4,10-triene		Down	0.9961	2.26e-05
Pst134EA_032859	Pst134EA_032859	-	Up	MN542.neg	3-Methyl-(E)-2-Butenal		Down	-0.9973	1.12e-05
Pst134EA_027980	Pst134EA_027980	K11294	Down	MN542.neg	3-Methyl-(E)-2-Butenal		Down	0.9978	7.35e-06
Pst134EA_011396	Pst134EA_011396	-	Down	MN542.neg	3-Methyl-(E)-2-Butenal		Down	0.9972	1.14e-05
Pst134EA_019748	Pst134EA_019748	K08176	Down	MN542.neg	3-Methyl-(E)-2-Butenal		Down	0.9979	6.37e-06
Pst134EA_004947	Pst134EA_004947	-	Up	MN542.neg	3-Methyl-(E)-2-Butenal		Down	-0.9964	1.92e-05
Pst134EA_005304	Pst134EA_005304	K14768	Up	MN542.neg	3-Methyl-(E)-2-Butenal		Down	-0.9971	1.29e-05
Pst134EA_022376	Pst134EA_022376	-	Up	MN542.neg	3-Methyl-(E)-2-Butenal		Down	-0.9962	2.14e-05
Pst134EA_004705	Pst134EA_004705	-	Up	MN542.neg	3-Methyl-(E)-2-Butenal		Down	-0.9951	3.65e-05
Pst134EA_024113	Pst134EA_024113	K12827	Up	MN542.neg	3-Methyl-(E)-2-Butenal		Down	-0.9963	2.05e-05
Pst134EA_027956	Pst134EA_027956	-	Down	MN542.neg	3-Methyl-(E)-2-Butenal		Down	0.9967	1.67e-05
Pst134EA_000601	Pst134EA_000601	K12823	Down	MN542.neg	3-Methyl-(E)-2-Butenal		Down	0.9986	2.78e-06
Pst134EA_004918	Pst134EA_004918	K14556	Down	MN542.neg	3-Methyl-(E)-2-Butenal		Down	0.9981	5.42e-06
Pst134EA_002812	Pst134EA_002812	-	Down	MN542.neg	3-Methyl-(E)-2-Butenal		Down	0.9983	4.35e-06
Pst134EA_002679	Pst134EA_002679	-	Up	MN542.neg	3-Methyl-(E)-2-Butenal		Down	-0.994	5.47e-05
Pst134EA_004697	Pst134EA_004697	K02896	Down	MN542.neg	3-Methyl-(E)-2-Butenal		Down	0.9964	1.92e-05
Pst134EA_006966	Pst134EA_006966	K08711	Down	MN542.neg	3-Methyl-(E)-2-Butenal		Down	0.9961	2.23e-05
Pst134EA_011375	Pst134EA_011375	K00586	Down	MN542.neg	3-Methyl-(E)-2-Butenal		Down	0.9966	1.72e-05
Pst134EA_032739	Pst134EA_032739	-	Up	MN542.neg	3-Methyl-(E)-2-Butenal		Down	-0.9991	1.11e-06
Pst134EA_000047	Pst134EA_000047	-	Down	MN542.neg	3-Methyl-(E)-2-Butenal		Down	0.9985	3.42e-06
Pst134EA_011417	Pst134EA_011417	K22736	Down	MN542.neg	3-Methyl-(E)-2-Butenal		Down	0.9977	8.27e-06
Pst134EA_032859	Pst134EA_032859	-	Up	MP12596.pos	Eicosapentanoic acid	C06428	Up	0.9992	9.95e-07
Pst134EA_027980	Pst134EA_027980	K11294	Down	MP12596.pos	Eicosapentanoic acid	C06428	Up	-0.9986	2.92e-06
Pst134EA_011396	Pst134EA_011396	-	Down	MP12596.pos	Eicosapentanoic acid	C06428	Up	-0.9995	4.01e-07
Pst134EA_019748	Pst134EA_019748	K08176	Down	MP12596.pos	Eicosapentanoic acid	C06428	Up	-0.9993	6.46e-07
Pst134EA_004947	Pst134EA_004947	-	Up	MP12596.pos	Eicosapentanoic acid	C06428	Up	0.9981	5.36e-06
Pst134EA_005304	Pst134EA_005304	K14768	Up	MP12596.pos	Eicosapentanoic acid	C06428	Up	0.9978	7.57e-06
Pst134EA_022376	Pst134EA_022376	-	Up	MP12596.pos	Eicosapentanoic acid	C06428	Up	0.9987	2.66e-06
Pst134EA_004705	Pst134EA_004705	-	Up	MP12596.pos	Eicosapentanoic acid	C06428	Up	0.9987	2.49e-06
Pst134EA_024113	Pst134EA_024113	K12827	Up	MP12596.pos	Eicosapentanoic acid	C06428	Up	0.9984	3.61e-06
Pst134EA_027956	Pst134EA_027956	-	Down	MP12596.pos	Eicosapentanoic acid	C06428	Up	-0.9995	3.38e-07
Pst134EA_000601	Pst134EA_000601	K12823	Down	MP12596.pos	Eicosapentanoic acid	C06428	Up	-0.9975	9.51e-06
Pst134EA_004918	Pst134EA_004918	K14556	Down	MP12596.pos	Eicosapentanoic acid	C06428	Up	-0.9996	2.47e-07
Pst134EA_002812	Pst134EA_002812	-	Down	MP12596.pos	Eicosapentanoic acid	C06428	Up	-0.9933	6.67e-05
Pst134EA_002679	Pst134EA_002679	-	Up	MP12596.pos	Eicosapentanoic acid	C06428	Up	0.9911	0.0001174
Pst134EA_004697	Pst134EA_004697	K02896	Down	MP12596.pos	Eicosapentanoic acid	C06428	Up	-0.9994	5.62e-07
Pst134EA_006966	Pst134EA_006966	K08711	Down	MP12596.pos	Eicosapentanoic acid	C06428	Up	-0.9976	8.8e-06
Pst134EA_011375	Pst134EA_011375	K00586	Down	MP12596.pos	Eicosapentanoic acid	C06428	Up	-0.9988	2.07e-06
Pst134EA_032739	Pst134EA_032739	-	Up	MP12596.pos	Eicosapentanoic acid	C06428	Up	0.9964	1.97e-05
Pst134EA_000047	Pst134EA_000047	-	Down	MP12596.pos	Eicosapentanoic acid	C06428	Up	-0.9974	1.05e-05
Pst134EA_011417	Pst134EA_011417	K22736	Down	MP12596.pos	Eicosapentanoic acid	C06428	Up	-0.9968	1.57e-05
Pst134EA_032859	Pst134EA_032859	-	Up	MP17000.pos	(2S,5aS,8aR)-6-(1H-Imidazol-2-ylmethyl)-1-methyl-2-[3-(4-morpholinyl)-3-oxopropyl]octahydropyrrolo[3,2-E][1,4]diazepin-5(2H)-one		Up	0.9994	5.11e-07
Pst134EA_027980	Pst134EA_027980	K11294	Down	MP17000.pos	(2S,5aS,8aR)-6-(1H-Imidazol-2-ylmethyl)-1-methyl-2-[3-(4-morpholinyl)-3-oxopropyl]octahydropyrrolo[3,2-E][1,4]diazepin-5(2H)-one		Up	-0.9983	4.19e-06
Pst134EA_011396	Pst134EA_011396	-	Down	MP17000.pos	(2S,5aS,8aR)-6-(1H-Imidazol-2-ylmethyl)-1-methyl-2-[3-(4-morpholinyl)-3-oxopropyl]octahydropyrrolo[3,2-E][1,4]diazepin-5(2H)-one		Up	-0.9985	3.43e-06
Pst134EA_019748	Pst134EA_019748	K08176	Down	MP17000.pos	(2S,5aS,8aR)-6-(1H-Imidazol-2-ylmethyl)-1-methyl-2-[3-(4-morpholinyl)-3-oxopropyl]octahydropyrrolo[3,2-E][1,4]diazepin-5(2H)-one		Up	-0.9986	2.96e-06
Pst134EA_004947	Pst134EA_004947	-	Up	MP17000.pos	(2S,5aS,8aR)-6-(1H-Imidazol-2-ylmethyl)-1-methyl-2-[3-(4-morpholinyl)-3-oxopropyl]octahydropyrrolo[3,2-E][1,4]diazepin-5(2H)-one		Up	0.9987	2.72e-06
Pst134EA_005304	Pst134EA_005304	K14768	Up	MP17000.pos	(2S,5aS,8aR)-6-(1H-Imidazol-2-ylmethyl)-1-methyl-2-[3-(4-morpholinyl)-3-oxopropyl]octahydropyrrolo[3,2-E][1,4]diazepin-5(2H)-one		Up	0.9966	1.76e-05
Pst134EA_022376	Pst134EA_022376	-	Up	MP17000.pos	(2S,5aS,8aR)-6-(1H-Imidazol-2-ylmethyl)-1-methyl-2-[3-(4-morpholinyl)-3-oxopropyl]octahydropyrrolo[3,2-E][1,4]diazepin-5(2H)-one		Up	0.9989	1.8e-06
Pst134EA_004705	Pst134EA_004705	-	Up	MP17000.pos	(2S,5aS,8aR)-6-(1H-Imidazol-2-ylmethyl)-1-methyl-2-[3-(4-morpholinyl)-3-oxopropyl]octahydropyrrolo[3,2-E][1,4]diazepin-5(2H)-one		Up	0.997	1.31e-05
Pst134EA_024113	Pst134EA_024113	K12827	Up	MP17000.pos	(2S,5aS,8aR)-6-(1H-Imidazol-2-ylmethyl)-1-methyl-2-[3-(4-morpholinyl)-3-oxopropyl]octahydropyrrolo[3,2-E][1,4]diazepin-5(2H)-one		Up	0.9977	8.02e-06
Pst134EA_027956	Pst134EA_027956	-	Down	MP17000.pos	(2S,5aS,8aR)-6-(1H-Imidazol-2-ylmethyl)-1-methyl-2-[3-(4-morpholinyl)-3-oxopropyl]octahydropyrrolo[3,2-E][1,4]diazepin-5(2H)-one		Up	-0.999	1.49e-06
Pst134EA_000601	Pst134EA_000601	K12823	Down	MP17000.pos	(2S,5aS,8aR)-6-(1H-Imidazol-2-ylmethyl)-1-methyl-2-[3-(4-morpholinyl)-3-oxopropyl]octahydropyrrolo[3,2-E][1,4]diazepin-5(2H)-one		Up	-0.9985	3.4e-06
Pst134EA_004918	Pst134EA_004918	K14556	Down	MP17000.pos	(2S,5aS,8aR)-6-(1H-Imidazol-2-ylmethyl)-1-methyl-2-[3-(4-morpholinyl)-3-oxopropyl]octahydropyrrolo[3,2-E][1,4]diazepin-5(2H)-one		Up	-0.9997	1.83e-07
Pst134EA_002812	Pst134EA_002812	-	Down	MP17000.pos	(2S,5aS,8aR)-6-(1H-Imidazol-2-ylmethyl)-1-methyl-2-[3-(4-morpholinyl)-3-oxopropyl]octahydropyrrolo[3,2-E][1,4]diazepin-5(2H)-one		Up	-0.9954	3.2e-05
Pst134EA_002679	Pst134EA_002679	-	Up	MP17000.pos	(2S,5aS,8aR)-6-(1H-Imidazol-2-ylmethyl)-1-methyl-2-[3-(4-morpholinyl)-3-oxopropyl]octahydropyrrolo[3,2-E][1,4]diazepin-5(2H)-one		Up	0.9908	0.0001265
Pst134EA_004697	Pst134EA_004697	K02896	Down	MP17000.pos	(2S,5aS,8aR)-6-(1H-Imidazol-2-ylmethyl)-1-methyl-2-[3-(4-morpholinyl)-3-oxopropyl]octahydropyrrolo[3,2-E][1,4]diazepin-5(2H)-one		Up	-0.9994	4.8e-07
Pst134EA_006966	Pst134EA_006966	K08711	Down	MP17000.pos	(2S,5aS,8aR)-6-(1H-Imidazol-2-ylmethyl)-1-methyl-2-[3-(4-morpholinyl)-3-oxopropyl]octahydropyrrolo[3,2-E][1,4]diazepin-5(2H)-one		Up	-0.9967	1.68e-05
Pst134EA_011375	Pst134EA_011375	K00586	Down	MP17000.pos	(2S,5aS,8aR)-6-(1H-Imidazol-2-ylmethyl)-1-methyl-2-[3-(4-morpholinyl)-3-oxopropyl]octahydropyrrolo[3,2-E][1,4]diazepin-5(2H)-one		Up	-0.998	6.25e-06
Pst134EA_032739	Pst134EA_032739	-	Up	MP17000.pos	(2S,5aS,8aR)-6-(1H-Imidazol-2-ylmethyl)-1-methyl-2-[3-(4-morpholinyl)-3-oxopropyl]octahydropyrrolo[3,2-E][1,4]diazepin-5(2H)-one		Up	0.9979	6.84e-06
Pst134EA_000047	Pst134EA_000047	-	Down	MP17000.pos	(2S,5aS,8aR)-6-(1H-Imidazol-2-ylmethyl)-1-methyl-2-[3-(4-morpholinyl)-3-oxopropyl]octahydropyrrolo[3,2-E][1,4]diazepin-5(2H)-one		Up	-0.9981	5.61e-06
Pst134EA_011417	Pst134EA_011417	K22736	Down	MP17000.pos	(2S,5aS,8aR)-6-(1H-Imidazol-2-ylmethyl)-1-methyl-2-[3-(4-morpholinyl)-3-oxopropyl]octahydropyrrolo[3,2-E][1,4]diazepin-5(2H)-one		Up	-0.9975	9.12e-06
Pst134EA_032859	Pst134EA_032859	-	Up	MP7160.pos	ACETYL-CARNITINE		Down	-0.9986	2.94e-06
Pst134EA_027980	Pst134EA_027980	K11294	Down	MP7160.pos	ACETYL-CARNITINE		Down	0.9974	9.94e-06
Pst134EA_011396	Pst134EA_011396	-	Down	MP7160.pos	ACETYL-CARNITINE		Down	0.9977	8.24e-06
Pst134EA_019748	Pst134EA_019748	K08176	Down	MP7160.pos	ACETYL-CARNITINE		Down	0.9979	6.56e-06
Pst134EA_004947	Pst134EA_004947	-	Up	MP7160.pos	ACETYL-CARNITINE		Down	-0.9981	5.45e-06
Pst134EA_005304	Pst134EA_005304	K14768	Up	MP7160.pos	ACETYL-CARNITINE		Down	-0.9947	4.28e-05
Pst134EA_022376	Pst134EA_022376	-	Up	MP7160.pos	ACETYL-CARNITINE		Down	-0.9964	1.95e-05
Pst134EA_004705	Pst134EA_004705	-	Up	MP7160.pos	ACETYL-CARNITINE		Down	-0.9948	4.07e-05
Pst134EA_024113	Pst134EA_024113	K12827	Up	MP7160.pos	ACETYL-CARNITINE		Down	-0.9949	3.92e-05
Pst134EA_027956	Pst134EA_027956	-	Down	MP7160.pos	ACETYL-CARNITINE		Down	0.9974	9.83e-06
Pst134EA_000601	Pst134EA_000601	K12823	Down	MP7160.pos	ACETYL-CARNITINE		Down	0.9993	8.37e-07
Pst134EA_004918	Pst134EA_004918	K14556	Down	MP7160.pos	ACETYL-CARNITINE		Down	0.9984	3.88e-06
Pst134EA_002812	Pst134EA_002812	-	Down	MP7160.pos	ACETYL-CARNITINE		Down	0.9973	1.1e-05
Pst134EA_002679	Pst134EA_002679	-	Up	MP7160.pos	ACETYL-CARNITINE		Down	-0.9878	0.0002239
Pst134EA_004697	Pst134EA_004697	K02896	Down	MP7160.pos	ACETYL-CARNITINE		Down	0.9975	9.73e-06
Pst134EA_006966	Pst134EA_006966	K08711	Down	MP7160.pos	ACETYL-CARNITINE		Down	0.9959	2.48e-05
Pst134EA_011375	Pst134EA_011375	K00586	Down	MP7160.pos	ACETYL-CARNITINE		Down	0.9954	3.13e-05
Pst134EA_032739	Pst134EA_032739	-	Up	MP7160.pos	ACETYL-CARNITINE		Down	-0.998	6.16e-06
Pst134EA_000047	Pst134EA_000047	-	Down	MP7160.pos	ACETYL-CARNITINE		Down	0.9966	1.76e-05
Pst134EA_011417	Pst134EA_011417	K22736	Down	MP7160.pos	ACETYL-CARNITINE		Down	0.9966	1.73e-05
Pst134EA_032859	Pst134EA_032859	-	Up	MN2066.neg	Glutinic acid		Down	-0.9988	2.17e-06
Pst134EA_027980	Pst134EA_027980	K11294	Down	MN2066.neg	Glutinic acid		Down	0.9984	3.68e-06
Pst134EA_011396	Pst134EA_011396	-	Down	MN2066.neg	Glutinic acid		Down	0.9987	2.51e-06
Pst134EA_019748	Pst134EA_019748	K08176	Down	MN2066.neg	Glutinic acid		Down	0.9988	2.17e-06
Pst134EA_004947	Pst134EA_004947	-	Up	MN2066.neg	Glutinic acid		Down	-0.9982	5.04e-06
Pst134EA_005304	Pst134EA_005304	K14768	Up	MN2066.neg	Glutinic acid		Down	-0.9963	2.09e-05
Pst134EA_022376	Pst134EA_022376	-	Up	MN2066.neg	Glutinic acid		Down	-0.9961	2.26e-05
Pst134EA_004705	Pst134EA_004705	-	Up	MN2066.neg	Glutinic acid		Down	-0.9962	2.16e-05
Pst134EA_024113	Pst134EA_024113	K12827	Up	MN2066.neg	Glutinic acid		Down	-0.9958	2.61e-05
Pst134EA_027956	Pst134EA_027956	-	Down	MN2066.neg	Glutinic acid		Down	0.9982	4.92e-06
Pst134EA_000601	Pst134EA_000601	K12823	Down	MN2066.neg	Glutinic acid		Down	0.9992	8.5e-07
Pst134EA_004918	Pst134EA_004918	K14556	Down	MN2066.neg	Glutinic acid		Down	0.9984	3.76e-06
Pst134EA_002812	Pst134EA_002812	-	Down	MN2066.neg	Glutinic acid		Down	0.9969	1.44e-05
Pst134EA_002679	Pst134EA_002679	-	Up	MN2066.neg	Glutinic acid		Down	-0.9889	0.0001828
Pst134EA_004697	Pst134EA_004697	K02896	Down	MN2066.neg	Glutinic acid		Down	0.9972	1.14e-05
Pst134EA_006966	Pst134EA_006966	K08711	Down	MN2066.neg	Glutinic acid		Down	0.9976	8.53e-06
Pst134EA_011375	Pst134EA_011375	K00586	Down	MN2066.neg	Glutinic acid		Down	0.9964	1.9e-05
Pst134EA_032739	Pst134EA_032739	-	Up	MN2066.neg	Glutinic acid		Down	-0.9977	7.77e-06
Pst134EA_000047	Pst134EA_000047	-	Down	MN2066.neg	Glutinic acid		Down	0.9968	1.56e-05
Pst134EA_011417	Pst134EA_011417	K22736	Down	MN2066.neg	Glutinic acid		Down	0.997	1.38e-05
Pst134EA_032859	Pst134EA_032859	-	Up	MN3993.neg	4-hydroxyphenylglyoxylic acid	C03590	Down	-0.9971	1.28e-05
Pst134EA_027980	Pst134EA_027980	K11294	Down	MN3993.neg	4-hydroxyphenylglyoxylic acid	C03590	Down	0.9981	5.49e-06
Pst134EA_011396	Pst134EA_011396	-	Down	MN3993.neg	4-hydroxyphenylglyoxylic acid	C03590	Down	0.9987	2.65e-06
Pst134EA_019748	Pst134EA_019748	K08176	Down	MN3993.neg	4-hydroxyphenylglyoxylic acid	C03590	Down	0.9992	1.03e-06
Pst134EA_004947	Pst134EA_004947	-	Up	MN3993.neg	4-hydroxyphenylglyoxylic acid	C03590	Down	-0.9958	2.68e-05
Pst134EA_005304	Pst134EA_005304	K14768	Up	MN3993.neg	4-hydroxyphenylglyoxylic acid	C03590	Down	-0.9986	2.78e-06
Pst134EA_022376	Pst134EA_022376	-	Up	MN3993.neg	4-hydroxyphenylglyoxylic acid	C03590	Down	-0.9964	1.97e-05
Pst134EA_004705	Pst134EA_004705	-	Up	MN3993.neg	4-hydroxyphenylglyoxylic acid	C03590	Down	-0.9972	1.14e-05
Pst134EA_024113	Pst134EA_024113	K12827	Up	MN3993.neg	4-hydroxyphenylglyoxylic acid	C03590	Down	-0.9974	1.01e-05
Pst134EA_027956	Pst134EA_027956	-	Down	MN3993.neg	4-hydroxyphenylglyoxylic acid	C03590	Down	0.9973	1.09e-05
Pst134EA_000601	Pst134EA_000601	K12823	Down	MN3993.neg	4-hydroxyphenylglyoxylic acid	C03590	Down	0.9976	8.36e-06
Pst134EA_004918	Pst134EA_004918	K14556	Down	MN3993.neg	4-hydroxyphenylglyoxylic acid	C03590	Down	0.9985	3.4e-06
Pst134EA_002812	Pst134EA_002812	-	Down	MN3993.neg	4-hydroxyphenylglyoxylic acid	C03590	Down	0.9963	2.09e-05
Pst134EA_002679	Pst134EA_002679	-	Up	MN3993.neg	4-hydroxyphenylglyoxylic acid	C03590	Down	-0.9949	3.88e-05
Pst134EA_004697	Pst134EA_004697	K02896	Down	MN3993.neg	4-hydroxyphenylglyoxylic acid	C03590	Down	0.9968	1.54e-05
Pst134EA_006966	Pst134EA_006966	K08711	Down	MN3993.neg	4-hydroxyphenylglyoxylic acid	C03590	Down	0.997	1.34e-05
Pst134EA_011375	Pst134EA_011375	K00586	Down	MN3993.neg	4-hydroxyphenylglyoxylic acid	C03590	Down	0.9978	7.02e-06
Pst134EA_032739	Pst134EA_032739	-	Up	MN3993.neg	4-hydroxyphenylglyoxylic acid	C03590	Down	-0.9977	7.8e-06
Pst134EA_000047	Pst134EA_000047	-	Down	MN3993.neg	4-hydroxyphenylglyoxylic acid	C03590	Down	0.9979	6.43e-06
Pst134EA_011417	Pst134EA_011417	K22736	Down	MN3993.neg	4-hydroxyphenylglyoxylic acid	C03590	Down	0.9968	1.56e-05
Pst134EA_032859	Pst134EA_032859	-	Up	MP7964.pos	4-(Hydroxymethyl)-3,4a,8,8-tetramethyl-1,2,4a,5,6,7,8,8a-octahydro-1,2-naphthalenediol		Up	0.9989	1.97e-06
Pst134EA_027980	Pst134EA_027980	K11294	Down	MP7964.pos	4-(Hydroxymethyl)-3,4a,8,8-tetramethyl-1,2,4a,5,6,7,8,8a-octahydro-1,2-naphthalenediol		Up	-0.9966	1.7e-05
Pst134EA_011396	Pst134EA_011396	-	Down	MP7964.pos	4-(Hydroxymethyl)-3,4a,8,8-tetramethyl-1,2,4a,5,6,7,8,8a-octahydro-1,2-naphthalenediol		Up	-0.9961	2.23e-05
Pst134EA_019748	Pst134EA_019748	K08176	Down	MP7964.pos	4-(Hydroxymethyl)-3,4a,8,8-tetramethyl-1,2,4a,5,6,7,8,8a-octahydro-1,2-naphthalenediol		Up	-0.996	2.36e-05
Pst134EA_004947	Pst134EA_004947	-	Up	MP7964.pos	4-(Hydroxymethyl)-3,4a,8,8-tetramethyl-1,2,4a,5,6,7,8,8a-octahydro-1,2-naphthalenediol		Up	0.9988	2.13e-06
Pst134EA_005304	Pst134EA_005304	K14768	Up	MP7964.pos	4-(Hydroxymethyl)-3,4a,8,8-tetramethyl-1,2,4a,5,6,7,8,8a-octahydro-1,2-naphthalenediol		Up	0.9923	8.98e-05
Pst134EA_022376	Pst134EA_022376	-	Up	MP7964.pos	4-(Hydroxymethyl)-3,4a,8,8-tetramethyl-1,2,4a,5,6,7,8,8a-octahydro-1,2-naphthalenediol		Up	0.9964	1.93e-05
Pst134EA_004705	Pst134EA_004705	-	Up	MP7964.pos	4-(Hydroxymethyl)-3,4a,8,8-tetramethyl-1,2,4a,5,6,7,8,8a-octahydro-1,2-naphthalenediol		Up	0.9934	6.54e-05
Pst134EA_024113	Pst134EA_024113	K12827	Up	MP7964.pos	4-(Hydroxymethyl)-3,4a,8,8-tetramethyl-1,2,4a,5,6,7,8,8a-octahydro-1,2-naphthalenediol		Up	0.9939	5.56e-05
Pst134EA_027956	Pst134EA_027956	-	Down	MP7964.pos	4-(Hydroxymethyl)-3,4a,8,8-tetramethyl-1,2,4a,5,6,7,8,8a-octahydro-1,2-naphthalenediol		Up	-0.9974	9.95e-06
Pst134EA_000601	Pst134EA_000601	K12823	Down	MP7964.pos	4-(Hydroxymethyl)-3,4a,8,8-tetramethyl-1,2,4a,5,6,7,8,8a-octahydro-1,2-naphthalenediol		Up	-0.9984	3.7e-06
Pst134EA_004918	Pst134EA_004918	K14556	Down	MP7964.pos	4-(Hydroxymethyl)-3,4a,8,8-tetramethyl-1,2,4a,5,6,7,8,8a-octahydro-1,2-naphthalenediol		Up	-0.9974	9.83e-06
Pst134EA_002812	Pst134EA_002812	-	Down	MP7964.pos	4-(Hydroxymethyl)-3,4a,8,8-tetramethyl-1,2,4a,5,6,7,8,8a-octahydro-1,2-naphthalenediol		Up	-0.9952	3.51e-05
Pst134EA_002679	Pst134EA_002679	-	Up	MP7964.pos	4-(Hydroxymethyl)-3,4a,8,8-tetramethyl-1,2,4a,5,6,7,8,8a-octahydro-1,2-naphthalenediol		Up	0.9838	0.0003904
Pst134EA_004697	Pst134EA_004697	K02896	Down	MP7964.pos	4-(Hydroxymethyl)-3,4a,8,8-tetramethyl-1,2,4a,5,6,7,8,8a-octahydro-1,2-naphthalenediol		Up	-0.9975	9.56e-06
Pst134EA_006966	Pst134EA_006966	K08711	Down	MP7964.pos	4-(Hydroxymethyl)-3,4a,8,8-tetramethyl-1,2,4a,5,6,7,8,8a-octahydro-1,2-naphthalenediol		Up	-0.995	3.71e-05
Pst134EA_011375	Pst134EA_011375	K00586	Down	MP7964.pos	4-(Hydroxymethyl)-3,4a,8,8-tetramethyl-1,2,4a,5,6,7,8,8a-octahydro-1,2-naphthalenediol		Up	-0.9943	4.82e-05
Pst134EA_032739	Pst134EA_032739	-	Up	MP7964.pos	4-(Hydroxymethyl)-3,4a,8,8-tetramethyl-1,2,4a,5,6,7,8,8a-octahydro-1,2-naphthalenediol		Up	0.9966	1.7e-05
Pst134EA_000047	Pst134EA_000047	-	Down	MP7964.pos	4-(Hydroxymethyl)-3,4a,8,8-tetramethyl-1,2,4a,5,6,7,8,8a-octahydro-1,2-naphthalenediol		Up	-0.9954	3.17e-05
Pst134EA_011417	Pst134EA_011417	K22736	Down	MP7964.pos	4-(Hydroxymethyl)-3,4a,8,8-tetramethyl-1,2,4a,5,6,7,8,8a-octahydro-1,2-naphthalenediol		Up	-0.9961	2.28e-05
Pst134EA_032859	Pst134EA_032859	-	Up	MN14567.neg	Cycloartobiloxanthone		Down	-0.9989	1.73e-06
Pst134EA_027980	Pst134EA_027980	K11294	Down	MN14567.neg	Cycloartobiloxanthone		Down	0.9989	1.71e-06
Pst134EA_011396	Pst134EA_011396	-	Down	MN14567.neg	Cycloartobiloxanthone		Down	0.9981	5.51e-06
Pst134EA_019748	Pst134EA_019748	K08176	Down	MN14567.neg	Cycloartobiloxanthone		Down	0.9981	5.3e-06
Pst134EA_004947	Pst134EA_004947	-	Up	MN14567.neg	Cycloartobiloxanthone		Down	-0.9986	2.86e-06
Pst134EA_005304	Pst134EA_005304	K14768	Up	MN14567.neg	Cycloartobiloxanthone		Down	-0.9962	2.2e-05
Pst134EA_022376	Pst134EA_022376	-	Up	MN14567.neg	Cycloartobiloxanthone		Down	-0.9955	2.99e-05
Pst134EA_004705	Pst134EA_004705	-	Up	MN14567.neg	Cycloartobiloxanthone		Down	-0.9954	3.13e-05
Pst134EA_024113	Pst134EA_024113	K12827	Up	MN14567.neg	Cycloartobiloxanthone		Down	-0.9956	2.84e-05
Pst134EA_027956	Pst134EA_027956	-	Down	MN14567.neg	Cycloartobiloxanthone		Down	0.9982	4.87e-06
Pst134EA_000601	Pst134EA_000601	K12823	Down	MN14567.neg	Cycloartobiloxanthone		Down	0.9997	1.75e-07
Pst134EA_004918	Pst134EA_004918	K14556	Down	MN14567.neg	Cycloartobiloxanthone		Down	0.9977	7.86e-06
Pst134EA_002812	Pst134EA_002812	-	Down	MN14567.neg	Cycloartobiloxanthone		Down	0.9976	8.45e-06
Pst134EA_002679	Pst134EA_002679	-	Up	MN14567.neg	Cycloartobiloxanthone		Down	-0.9889	0.0001835
Pst134EA_004697	Pst134EA_004697	K02896	Down	MN14567.neg	Cycloartobiloxanthone		Down	0.9965	1.87e-05
Pst134EA_006966	Pst134EA_006966	K08711	Down	MN14567.neg	Cycloartobiloxanthone		Down	0.9983	4.34e-06
Pst134EA_011375	Pst134EA_011375	K00586	Down	MN14567.neg	Cycloartobiloxanthone		Down	0.9962	2.19e-05
Pst134EA_032739	Pst134EA_032739	-	Up	MN14567.neg	Cycloartobiloxanthone		Down	-0.9983	4.43e-06
Pst134EA_000047	Pst134EA_000047	-	Down	MN14567.neg	Cycloartobiloxanthone		Down	0.9972	1.18e-05
Pst134EA_011417	Pst134EA_011417	K22736	Down	MN14567.neg	Cycloartobiloxanthone		Down	0.9979	6.7e-06
Pst134EA_032859	Pst134EA_032859	-	Up	MN15171.neg	PE(16:1(9Z)/0:0)		Up	0.9995	3.79e-07
Pst134EA_027980	Pst134EA_027980	K11294	Down	MN15171.neg	PE(16:1(9Z)/0:0)		Up	-0.998	6.2e-06
Pst134EA_011396	Pst134EA_011396	-	Down	MN15171.neg	PE(16:1(9Z)/0:0)		Up	-0.997	1.37e-05
Pst134EA_019748	Pst134EA_019748	K08176	Down	MN15171.neg	PE(16:1(9Z)/0:0)		Up	-0.9964	1.91e-05
Pst134EA_004947	Pst134EA_004947	-	Up	MN15171.neg	PE(16:1(9Z)/0:0)		Up	0.9995	4.2e-07
Pst134EA_005304	Pst134EA_005304	K14768	Up	MN15171.neg	PE(16:1(9Z)/0:0)		Up	0.9939	5.64e-05
Pst134EA_022376	Pst134EA_022376	-	Up	MN15171.neg	PE(16:1(9Z)/0:0)		Up	0.9967	1.62e-05
Pst134EA_004705	Pst134EA_004705	-	Up	MN15171.neg	PE(16:1(9Z)/0:0)		Up	0.9952	3.51e-05
Pst134EA_024113	Pst134EA_024113	K12827	Up	MN15171.neg	PE(16:1(9Z)/0:0)		Up	0.9955	3e-05
Pst134EA_027956	Pst134EA_027956	-	Down	MN15171.neg	PE(16:1(9Z)/0:0)		Up	-0.9989	1.91e-06
Pst134EA_000601	Pst134EA_000601	K12823	Down	MN15171.neg	PE(16:1(9Z)/0:0)		Up	-0.9979	6.63e-06
Pst134EA_004918	Pst134EA_004918	K14556	Down	MN15171.neg	PE(16:1(9Z)/0:0)		Up	-0.9973	1.09e-05
Pst134EA_002812	Pst134EA_002812	-	Down	MN15171.neg	PE(16:1(9Z)/0:0)		Up	-0.9933	6.79e-05
Pst134EA_002679	Pst134EA_002679	-	Up	MN15171.neg	PE(16:1(9Z)/0:0)		Up	0.9846	0.0003556
Pst134EA_004697	Pst134EA_004697	K02896	Down	MN15171.neg	PE(16:1(9Z)/0:0)		Up	-0.9977	8.2e-06
Pst134EA_006966	Pst134EA_006966	K08711	Down	MN15171.neg	PE(16:1(9Z)/0:0)		Up	-0.9972	1.21e-05
Pst134EA_011375	Pst134EA_011375	K00586	Down	MN15171.neg	PE(16:1(9Z)/0:0)		Up	-0.9959	2.55e-05
Pst134EA_032739	Pst134EA_032739	-	Up	MN15171.neg	PE(16:1(9Z)/0:0)		Up	0.9958	2.65e-05
Pst134EA_000047	Pst134EA_000047	-	Down	MN15171.neg	PE(16:1(9Z)/0:0)		Up	-0.9957	2.8e-05
Pst134EA_011417	Pst134EA_011417	K22736	Down	MN15171.neg	PE(16:1(9Z)/0:0)		Up	-0.9968	1.52e-05
Pst134EA_032859	Pst134EA_032859	-	Up	MN13049.neg	N,N-(2,2-dihydroxy-ethyl) arachidonoyl amine		Up	0.9994	5.12e-07
Pst134EA_027980	Pst134EA_027980	K11294	Down	MN13049.neg	N,N-(2,2-dihydroxy-ethyl) arachidonoyl amine		Up	-0.998	5.95e-06
Pst134EA_011396	Pst134EA_011396	-	Down	MN13049.neg	N,N-(2,2-dihydroxy-ethyl) arachidonoyl amine		Up	-0.9985	3.41e-06
Pst134EA_019748	Pst134EA_019748	K08176	Down	MN13049.neg	N,N-(2,2-dihydroxy-ethyl) arachidonoyl amine		Up	-0.9983	4.32e-06
Pst134EA_004947	Pst134EA_004947	-	Up	MN13049.neg	N,N-(2,2-dihydroxy-ethyl) arachidonoyl amine		Up	0.9987	2.67e-06
Pst134EA_005304	Pst134EA_005304	K14768	Up	MN13049.neg	N,N-(2,2-dihydroxy-ethyl) arachidonoyl amine		Up	0.9959	2.46e-05
Pst134EA_022376	Pst134EA_022376	-	Up	MN13049.neg	N,N-(2,2-dihydroxy-ethyl) arachidonoyl amine		Up	0.9987	2.7e-06
Pst134EA_004705	Pst134EA_004705	-	Up	MN13049.neg	N,N-(2,2-dihydroxy-ethyl) arachidonoyl amine		Up	0.9973	1.08e-05
Pst134EA_024113	Pst134EA_024113	K12827	Up	MN13049.neg	N,N-(2,2-dihydroxy-ethyl) arachidonoyl amine		Up	0.9974	1.01e-05
Pst134EA_027956	Pst134EA_027956	-	Down	MN13049.neg	N,N-(2,2-dihydroxy-ethyl) arachidonoyl amine		Up	-0.9992	9.06e-07
Pst134EA_000601	Pst134EA_000601	K12823	Down	MN13049.neg	N,N-(2,2-dihydroxy-ethyl) arachidonoyl amine		Up	-0.9977	8.12e-06
Pst134EA_004918	Pst134EA_004918	K14556	Down	MN13049.neg	N,N-(2,2-dihydroxy-ethyl) arachidonoyl amine		Up	-0.9993	8.33e-07
Pst134EA_002812	Pst134EA_002812	-	Down	MN13049.neg	N,N-(2,2-dihydroxy-ethyl) arachidonoyl amine		Up	-0.9934	6.53e-05
Pst134EA_002679	Pst134EA_002679	-	Up	MN13049.neg	N,N-(2,2-dihydroxy-ethyl) arachidonoyl amine		Up	0.9887	0.0001909
Pst134EA_004697	Pst134EA_004697	K02896	Down	MN13049.neg	N,N-(2,2-dihydroxy-ethyl) arachidonoyl amine		Up	-0.9994	4.81e-07
Pst134EA_006966	Pst134EA_006966	K08711	Down	MN13049.neg	N,N-(2,2-dihydroxy-ethyl) arachidonoyl amine		Up	-0.9967	1.68e-05
Pst134EA_011375	Pst134EA_011375	K00586	Down	MN13049.neg	N,N-(2,2-dihydroxy-ethyl) arachidonoyl amine		Up	-0.9977	7.69e-06
Pst134EA_032739	Pst134EA_032739	-	Up	MN13049.neg	N,N-(2,2-dihydroxy-ethyl) arachidonoyl amine		Up	0.9964	1.99e-05
Pst134EA_000047	Pst134EA_000047	-	Down	MN13049.neg	N,N-(2,2-dihydroxy-ethyl) arachidonoyl amine		Up	-0.9969	1.46e-05
Pst134EA_011417	Pst134EA_011417	K22736	Down	MN13049.neg	N,N-(2,2-dihydroxy-ethyl) arachidonoyl amine		Up	-0.9966	1.7e-05
Pst134EA_032859	Pst134EA_032859	-	Up	MN7899.neg	2,4-Dinitro-6-(1H-tetrazol-1-yl)phenol		Up	0.9994	4.96e-07
Pst134EA_027980	Pst134EA_027980	K11294	Down	MN7899.neg	2,4-Dinitro-6-(1H-tetrazol-1-yl)phenol		Up	-0.998	5.73e-06
Pst134EA_011396	Pst134EA_011396	-	Down	MN7899.neg	2,4-Dinitro-6-(1H-tetrazol-1-yl)phenol		Up	-0.9985	3.22e-06
Pst134EA_019748	Pst134EA_019748	K08176	Down	MN7899.neg	2,4-Dinitro-6-(1H-tetrazol-1-yl)phenol		Up	-0.9984	3.78e-06
Pst134EA_004947	Pst134EA_004947	-	Up	MN7899.neg	2,4-Dinitro-6-(1H-tetrazol-1-yl)phenol		Up	0.9987	2.66e-06
Pst134EA_005304	Pst134EA_005304	K14768	Up	MN7899.neg	2,4-Dinitro-6-(1H-tetrazol-1-yl)phenol		Up	0.996	2.37e-05
Pst134EA_022376	Pst134EA_022376	-	Up	MN7899.neg	2,4-Dinitro-6-(1H-tetrazol-1-yl)phenol		Up	0.9987	2.62e-06
Pst134EA_004705	Pst134EA_004705	-	Up	MN7899.neg	2,4-Dinitro-6-(1H-tetrazol-1-yl)phenol		Up	0.9972	1.14e-05
Pst134EA_024113	Pst134EA_024113	K12827	Up	MN7899.neg	2,4-Dinitro-6-(1H-tetrazol-1-yl)phenol		Up	0.9974	1.03e-05
Pst134EA_027956	Pst134EA_027956	-	Down	MN7899.neg	2,4-Dinitro-6-(1H-tetrazol-1-yl)phenol		Up	-0.9992	1.07e-06
Pst134EA_000601	Pst134EA_000601	K12823	Down	MN7899.neg	2,4-Dinitro-6-(1H-tetrazol-1-yl)phenol		Up	-0.9979	6.63e-06
Pst134EA_004918	Pst134EA_004918	K14556	Down	MN7899.neg	2,4-Dinitro-6-(1H-tetrazol-1-yl)phenol		Up	-0.9994	6.02e-07
Pst134EA_002812	Pst134EA_002812	-	Down	MN7899.neg	2,4-Dinitro-6-(1H-tetrazol-1-yl)phenol		Up	-0.9939	5.61e-05
Pst134EA_002679	Pst134EA_002679	-	Up	MN7899.neg	2,4-Dinitro-6-(1H-tetrazol-1-yl)phenol		Up	0.989	0.0001808
Pst134EA_004697	Pst134EA_004697	K02896	Down	MN7899.neg	2,4-Dinitro-6-(1H-tetrazol-1-yl)phenol		Up	-0.9994	4.65e-07
Pst134EA_006966	Pst134EA_006966	K08711	Down	MN7899.neg	2,4-Dinitro-6-(1H-tetrazol-1-yl)phenol		Up	-0.9966	1.71e-05
Pst134EA_011375	Pst134EA_011375	K00586	Down	MN7899.neg	2,4-Dinitro-6-(1H-tetrazol-1-yl)phenol		Up	-0.9977	7.78e-06
Pst134EA_032739	Pst134EA_032739	-	Up	MN7899.neg	2,4-Dinitro-6-(1H-tetrazol-1-yl)phenol		Up	0.9967	1.66e-05
Pst134EA_000047	Pst134EA_000047	-	Down	MN7899.neg	2,4-Dinitro-6-(1H-tetrazol-1-yl)phenol		Up	-0.9971	1.29e-05
Pst134EA_011417	Pst134EA_011417	K22736	Down	MN7899.neg	2,4-Dinitro-6-(1H-tetrazol-1-yl)phenol		Up	-0.9968	1.57e-05
Pst134EA_032859	Pst134EA_032859	-	Up	MP14044.pos	Auranthine		Down	-0.9992	9.51e-07
Pst134EA_027980	Pst134EA_027980	K11294	Down	MP14044.pos	Auranthine		Down	0.9992	1.05e-06
Pst134EA_011396	Pst134EA_011396	-	Down	MP14044.pos	Auranthine		Down	0.9994	6.04e-07
Pst134EA_019748	Pst134EA_019748	K08176	Down	MP14044.pos	Auranthine		Down	0.9995	4.27e-07
Pst134EA_004947	Pst134EA_004947	-	Up	MP14044.pos	Auranthine		Down	-0.9983	4.32e-06
Pst134EA_005304	Pst134EA_005304	K14768	Up	MP14044.pos	Auranthine		Down	-0.9981	5.32e-06
Pst134EA_022376	Pst134EA_022376	-	Up	MP14044.pos	Auranthine		Down	-0.998	6.26e-06
Pst134EA_004705	Pst134EA_004705	-	Up	MP14044.pos	Auranthine		Down	-0.9979	6.5e-06
Pst134EA_024113	Pst134EA_024113	K12827	Up	MP14044.pos	Auranthine		Down	-0.9981	5.57e-06
Pst134EA_027956	Pst134EA_027956	-	Down	MP14044.pos	Auranthine		Down	0.9992	1.01e-06
Pst134EA_000601	Pst134EA_000601	K12823	Down	MP14044.pos	Auranthine		Down	0.9988	2.29e-06
Pst134EA_004918	Pst134EA_004918	K14556	Down	MP14044.pos	Auranthine		Down	0.9994	4.89e-07
Pst134EA_002812	Pst134EA_002812	-	Down	MP14044.pos	Auranthine		Down	0.996	2.4e-05
Pst134EA_002679	Pst134EA_002679	-	Up	MP14044.pos	Auranthine		Down	-0.9923	8.87e-05
Pst134EA_004697	Pst134EA_004697	K02896	Down	MP14044.pos	Auranthine		Down	0.9986	3.01e-06
Pst134EA_006966	Pst134EA_006966	K08711	Down	MP14044.pos	Auranthine		Down	0.9981	5.18e-06
Pst134EA_011375	Pst134EA_011375	K00586	Down	MP14044.pos	Auranthine		Down	0.9985	3.51e-06
Pst134EA_032739	Pst134EA_032739	-	Up	MP14044.pos	Auranthine		Down	-0.998	5.88e-06
Pst134EA_000047	Pst134EA_000047	-	Down	MP14044.pos	Auranthine		Down	0.9982	4.63e-06
Pst134EA_011417	Pst134EA_011417	K22736	Down	MP14044.pos	Auranthine		Down	0.9978	7.06e-06
Pst134EA_032859	Pst134EA_032859	-	Up	MN8890.neg	Callytetrayne		Down	-0.9993	6.93e-07
Pst134EA_027980	Pst134EA_027980	K11294	Down	MN8890.neg	Callytetrayne		Down	0.9991	1.13e-06
Pst134EA_011396	Pst134EA_011396	-	Down	MN8890.neg	Callytetrayne		Down	0.9993	7.88e-07
Pst134EA_019748	Pst134EA_019748	K08176	Down	MN8890.neg	Callytetrayne		Down	0.9992	1.06e-06
Pst134EA_004947	Pst134EA_004947	-	Up	MN8890.neg	Callytetrayne		Down	-0.9986	2.81e-06
Pst134EA_005304	Pst134EA_005304	K14768	Up	MN8890.neg	Callytetrayne		Down	-0.9973	1.12e-05
Pst134EA_022376	Pst134EA_022376	-	Up	MN8890.neg	Callytetrayne		Down	-0.997	1.39e-05
Pst134EA_004705	Pst134EA_004705	-	Up	MN8890.neg	Callytetrayne		Down	-0.9975	9.66e-06
Pst134EA_024113	Pst134EA_024113	K12827	Up	MN8890.neg	Callytetrayne		Down	-0.9971	1.25e-05
Pst134EA_027956	Pst134EA_027956	-	Down	MN8890.neg	Callytetrayne		Down	0.9992	1.03e-06
Pst134EA_000601	Pst134EA_000601	K12823	Down	MN8890.neg	Callytetrayne		Down	0.9989	1.85e-06
Pst134EA_004918	Pst134EA_004918	K14556	Down	MN8890.neg	Callytetrayne		Down	0.9988	2.29e-06
Pst134EA_002812	Pst134EA_002812	-	Down	MN8890.neg	Callytetrayne		Down	0.9957	2.8e-05
Pst134EA_002679	Pst134EA_002679	-	Up	MN8890.neg	Callytetrayne		Down	-0.9898	0.0001563
Pst134EA_004697	Pst134EA_004697	K02896	Down	MN8890.neg	Callytetrayne		Down	0.9979	6.39e-06
Pst134EA_006966	Pst134EA_006966	K08711	Down	MN8890.neg	Callytetrayne		Down	0.9985	3.19e-06
Pst134EA_011375	Pst134EA_011375	K00586	Down	MN8890.neg	Callytetrayne		Down	0.9976	8.33e-06
Pst134EA_032739	Pst134EA_032739	-	Up	MN8890.neg	Callytetrayne		Down	-0.9974	1.05e-05
Pst134EA_000047	Pst134EA_000047	-	Down	MN8890.neg	Callytetrayne		Down	0.9972	1.18e-05
Pst134EA_011417	Pst134EA_011417	K22736	Down	MN8890.neg	Callytetrayne		Down	0.9974	1e-05
Pst134EA_032859	Pst134EA_032859	-	Up	MP13455.pos	Aphidicolin A67		Up	0.9993	6.66e-07
Pst134EA_027980	Pst134EA_027980	K11294	Down	MP13455.pos	Aphidicolin A67		Up	-0.9991	1.1e-06
Pst134EA_011396	Pst134EA_011396	-	Down	MP13455.pos	Aphidicolin A67		Up	-0.9993	7.25e-07
Pst134EA_019748	Pst134EA_019748	K08176	Down	MP13455.pos	Aphidicolin A67		Up	-0.9994	6.32e-07
Pst134EA_004947	Pst134EA_004947	-	Up	MP13455.pos	Aphidicolin A67		Up	0.9985	3.25e-06
Pst134EA_005304	Pst134EA_005304	K14768	Up	MP13455.pos	Aphidicolin A67		Up	0.9977	7.78e-06
Pst134EA_022376	Pst134EA_022376	-	Up	MP13455.pos	Aphidicolin A67		Up	0.9977	7.63e-06
Pst134EA_004705	Pst134EA_004705	-	Up	MP13455.pos	Aphidicolin A67		Up	0.9977	8.1e-06
Pst134EA_024113	Pst134EA_024113	K12827	Up	MP13455.pos	Aphidicolin A67		Up	0.9977	7.77e-06
Pst134EA_027956	Pst134EA_027956	-	Down	MP13455.pos	Aphidicolin A67		Up	-0.9992	9.81e-07
Pst134EA_000601	Pst134EA_000601	K12823	Down	MP13455.pos	Aphidicolin A67		Up	-0.9989	1.7e-06
Pst134EA_004918	Pst134EA_004918	K14556	Down	MP13455.pos	Aphidicolin A67		Up	-0.9993	7.4e-07
Pst134EA_002812	Pst134EA_002812	-	Down	MP13455.pos	Aphidicolin A67		Up	-0.9961	2.32e-05
Pst134EA_002679	Pst134EA_002679	-	Up	MP13455.pos	Aphidicolin A67		Up	0.9914	0.0001112
Pst134EA_004697	Pst134EA_004697	K02896	Down	MP13455.pos	Aphidicolin A67		Up	-0.9985	3.45e-06
Pst134EA_006966	Pst134EA_006966	K08711	Down	MP13455.pos	Aphidicolin A67		Up	-0.9982	4.92e-06
Pst134EA_011375	Pst134EA_011375	K00586	Down	MP13455.pos	Aphidicolin A67		Up	-0.9982	5.09e-06
Pst134EA_032739	Pst134EA_032739	-	Up	MP13455.pos	Aphidicolin A67		Up	0.9979	6.33e-06
Pst134EA_000047	Pst134EA_000047	-	Down	MP13455.pos	Aphidicolin A67		Up	-0.998	6.16e-06
Pst134EA_011417	Pst134EA_011417	K22736	Down	MP13455.pos	Aphidicolin A67		Up	-0.9978	7.49e-06
Pst134EA_032859	Pst134EA_032859	-	Up	MP8028.pos	(R)-6-(2,3-Dihydroxy-3-Methylbutyl)Indole		Down	-0.9958	2.6e-05
Pst134EA_027980	Pst134EA_027980	K11294	Down	MP8028.pos	(R)-6-(2,3-Dihydroxy-3-Methylbutyl)Indole		Down	0.9979	6.77e-06
Pst134EA_011396	Pst134EA_011396	-	Down	MP8028.pos	(R)-6-(2,3-Dihydroxy-3-Methylbutyl)Indole		Down	0.9976	8.83e-06
Pst134EA_019748	Pst134EA_019748	K08176	Down	MP8028.pos	(R)-6-(2,3-Dihydroxy-3-Methylbutyl)Indole		Down	0.9981	5.59e-06
Pst134EA_004947	Pst134EA_004947	-	Up	MP8028.pos	(R)-6-(2,3-Dihydroxy-3-Methylbutyl)Indole		Down	-0.9946	4.39e-05
Pst134EA_005304	Pst134EA_005304	K14768	Up	MP8028.pos	(R)-6-(2,3-Dihydroxy-3-Methylbutyl)Indole		Down	-0.9988	2.01e-06
Pst134EA_022376	Pst134EA_022376	-	Up	MP8028.pos	(R)-6-(2,3-Dihydroxy-3-Methylbutyl)Indole		Down	-0.9947	4.13e-05
Pst134EA_004705	Pst134EA_004705	-	Up	MP8028.pos	(R)-6-(2,3-Dihydroxy-3-Methylbutyl)Indole		Down	-0.9964	1.94e-05
Pst134EA_024113	Pst134EA_024113	K12827	Up	MP8028.pos	(R)-6-(2,3-Dihydroxy-3-Methylbutyl)Indole		Down	-0.997	1.35e-05
Pst134EA_027956	Pst134EA_027956	-	Down	MP8028.pos	(R)-6-(2,3-Dihydroxy-3-Methylbutyl)Indole		Down	0.9964	1.96e-05
Pst134EA_000601	Pst134EA_000601	K12823	Down	MP8028.pos	(R)-6-(2,3-Dihydroxy-3-Methylbutyl)Indole		Down	0.9966	1.68e-05
Pst134EA_004918	Pst134EA_004918	K14556	Down	MP8028.pos	(R)-6-(2,3-Dihydroxy-3-Methylbutyl)Indole		Down	0.9969	1.45e-05
Pst134EA_002812	Pst134EA_002812	-	Down	MP8028.pos	(R)-6-(2,3-Dihydroxy-3-Methylbutyl)Indole		Down	0.9957	2.77e-05
Pst134EA_002679	Pst134EA_002679	-	Up	MP8028.pos	(R)-6-(2,3-Dihydroxy-3-Methylbutyl)Indole		Down	-0.9959	2.5e-05
Pst134EA_004697	Pst134EA_004697	K02896	Down	MP8028.pos	(R)-6-(2,3-Dihydroxy-3-Methylbutyl)Indole		Down	0.9949	3.96e-05
Pst134EA_006966	Pst134EA_006966	K08711	Down	MP8028.pos	(R)-6-(2,3-Dihydroxy-3-Methylbutyl)Indole		Down	0.9972	1.18e-05
Pst134EA_011375	Pst134EA_011375	K00586	Down	MP8028.pos	(R)-6-(2,3-Dihydroxy-3-Methylbutyl)Indole		Down	0.9973	1.05e-05
Pst134EA_032739	Pst134EA_032739	-	Up	MP8028.pos	(R)-6-(2,3-Dihydroxy-3-Methylbutyl)Indole		Down	-0.9972	1.21e-05
Pst134EA_000047	Pst134EA_000047	-	Down	MP8028.pos	(R)-6-(2,3-Dihydroxy-3-Methylbutyl)Indole		Down	0.9977	8.11e-06
Pst134EA_011417	Pst134EA_011417	K22736	Down	MP8028.pos	(R)-6-(2,3-Dihydroxy-3-Methylbutyl)Indole		Down	0.9967	1.63e-05
Pst134EA_032859	Pst134EA_032859	-	Up	MP22249.pos	Alantryphenone		Down	-0.9966	1.69e-05
Pst134EA_027980	Pst134EA_027980	K11294	Down	MP22249.pos	Alantryphenone		Down	0.9983	4.16e-06
Pst134EA_011396	Pst134EA_011396	-	Down	MP22249.pos	Alantryphenone		Down	0.9982	4.76e-06
Pst134EA_019748	Pst134EA_019748	K08176	Down	MP22249.pos	Alantryphenone		Down	0.9986	3.02e-06
Pst134EA_004947	Pst134EA_004947	-	Up	MP22249.pos	Alantryphenone		Down	-0.9953	3.38e-05
Pst134EA_005304	Pst134EA_005304	K14768	Up	MP22249.pos	Alantryphenone		Down	-0.9997	1.58e-07
Pst134EA_022376	Pst134EA_022376	-	Up	MP22249.pos	Alantryphenone		Down	-0.9967	1.64e-05
Pst134EA_004705	Pst134EA_004705	-	Up	MP22249.pos	Alantryphenone		Down	-0.9979	6.77e-06
Pst134EA_024113	Pst134EA_024113	K12827	Up	MP22249.pos	Alantryphenone		Down	-0.9987	2.61e-06
Pst134EA_027956	Pst134EA_027956	-	Down	MP22249.pos	Alantryphenone		Down	0.9976	8.98e-06
Pst134EA_000601	Pst134EA_000601	K12823	Down	MP22249.pos	Alantryphenone		Down	0.9963	2.08e-05
Pst134EA_004918	Pst134EA_004918	K14556	Down	MP22249.pos	Alantryphenone		Down	0.998	6.17e-06
Pst134EA_002812	Pst134EA_002812	-	Down	MP22249.pos	Alantryphenone		Down	0.9943	4.81e-05
Pst134EA_002679	Pst134EA_002679	-	Up	MP22249.pos	Alantryphenone		Down	-0.997	1.35e-05
Pst134EA_004697	Pst134EA_004697	K02896	Down	MP22249.pos	Alantryphenone		Down	0.9966	1.76e-05
Pst134EA_006966	Pst134EA_006966	K08711	Down	MP22249.pos	Alantryphenone		Down	0.9974	9.87e-06
Pst134EA_011375	Pst134EA_011375	K00586	Down	MP22249.pos	Alantryphenone		Down	0.9989	1.88e-06
Pst134EA_032739	Pst134EA_032739	-	Up	MP22249.pos	Alantryphenone		Down	-0.997	1.36e-05
Pst134EA_000047	Pst134EA_000047	-	Down	MP22249.pos	Alantryphenone		Down	0.9984	3.69e-06
Pst134EA_011417	Pst134EA_011417	K22736	Down	MP22249.pos	Alantryphenone		Down	0.9971	1.24e-05
Pst134EA_032859	Pst134EA_032859	-	Up	MN8748.neg	5-Bromo-7-chloro-1H-indole-2-carboxylic acid		Down	-0.9987	2.6e-06
Pst134EA_027980	Pst134EA_027980	K11294	Down	MN8748.neg	5-Bromo-7-chloro-1H-indole-2-carboxylic acid		Down	0.999	1.61e-06
Pst134EA_011396	Pst134EA_011396	-	Down	MN8748.neg	5-Bromo-7-chloro-1H-indole-2-carboxylic acid		Down	0.9995	3.39e-07
Pst134EA_019748	Pst134EA_019748	K08176	Down	MN8748.neg	5-Bromo-7-chloro-1H-indole-2-carboxylic acid		Down	0.9997	1.35e-07
Pst134EA_004947	Pst134EA_004947	-	Up	MN8748.neg	5-Bromo-7-chloro-1H-indole-2-carboxylic acid		Down	-0.9975	9.15e-06
Pst134EA_005304	Pst134EA_005304	K14768	Up	MN8748.neg	5-Bromo-7-chloro-1H-indole-2-carboxylic acid		Down	-0.9988	2.3e-06
Pst134EA_022376	Pst134EA_022376	-	Up	MN8748.neg	5-Bromo-7-chloro-1H-indole-2-carboxylic acid		Down	-0.998	5.95e-06
Pst134EA_004705	Pst134EA_004705	-	Up	MN8748.neg	5-Bromo-7-chloro-1H-indole-2-carboxylic acid		Down	-0.9984	3.69e-06
Pst134EA_024113	Pst134EA_024113	K12827	Up	MN8748.neg	5-Bromo-7-chloro-1H-indole-2-carboxylic acid		Down	-0.9985	3.43e-06
Pst134EA_027956	Pst134EA_027956	-	Down	MN8748.neg	5-Bromo-7-chloro-1H-indole-2-carboxylic acid		Down	0.999	1.61e-06
Pst134EA_000601	Pst134EA_000601	K12823	Down	MN8748.neg	5-Bromo-7-chloro-1H-indole-2-carboxylic acid		Down	0.9981	5.22e-06
Pst134EA_004918	Pst134EA_004918	K14556	Down	MN8748.neg	5-Bromo-7-chloro-1H-indole-2-carboxylic acid		Down	0.9995	3.86e-07
Pst134EA_002812	Pst134EA_002812	-	Down	MN8748.neg	5-Bromo-7-chloro-1H-indole-2-carboxylic acid		Down	0.9954	3.15e-05
Pst134EA_002679	Pst134EA_002679	-	Up	MN8748.neg	5-Bromo-7-chloro-1H-indole-2-carboxylic acid		Down	-0.9937	6.02e-05
Pst134EA_004697	Pst134EA_004697	K02896	Down	MN8748.neg	5-Bromo-7-chloro-1H-indole-2-carboxylic acid		Down	0.9985	3.23e-06
Pst134EA_006966	Pst134EA_006966	K08711	Down	MN8748.neg	5-Bromo-7-chloro-1H-indole-2-carboxylic acid		Down	0.9979	6.41e-06
Pst134EA_011375	Pst134EA_011375	K00586	Down	MN8748.neg	5-Bromo-7-chloro-1H-indole-2-carboxylic acid		Down	0.9989	1.91e-06
Pst134EA_032739	Pst134EA_032739	-	Up	MN8748.neg	5-Bromo-7-chloro-1H-indole-2-carboxylic acid		Down	-0.9977	8.12e-06
Pst134EA_000047	Pst134EA_000047	-	Down	MN8748.neg	5-Bromo-7-chloro-1H-indole-2-carboxylic acid		Down	0.9983	4.45e-06
Pst134EA_011417	Pst134EA_011417	K22736	Down	MN8748.neg	5-Bromo-7-chloro-1H-indole-2-carboxylic acid		Down	0.9975	9.66e-06
Pst134EA_032859	Pst134EA_032859	-	Up	MN4512.neg	L-Ascorbic acid	C00072	Down	-0.9991	1.32e-06
Pst134EA_027980	Pst134EA_027980	K11294	Down	MN4512.neg	L-Ascorbic acid	C00072	Down	0.9989	1.89e-06
Pst134EA_011396	Pst134EA_011396	-	Down	MN4512.neg	L-Ascorbic acid	C00072	Down	0.9995	4.34e-07
Pst134EA_019748	Pst134EA_019748	K08176	Down	MN4512.neg	L-Ascorbic acid	C00072	Down	0.9994	5.55e-07
Pst134EA_004947	Pst134EA_004947	-	Up	MN4512.neg	L-Ascorbic acid	C00072	Down	-0.9982	4.73e-06
Pst134EA_005304	Pst134EA_005304	K14768	Up	MN4512.neg	L-Ascorbic acid	C00072	Down	-0.9974	1.05e-05
Pst134EA_022376	Pst134EA_022376	-	Up	MN4512.neg	L-Ascorbic acid	C00072	Down	-0.9969	1.43e-05
Pst134EA_004705	Pst134EA_004705	-	Up	MN4512.neg	L-Ascorbic acid	C00072	Down	-0.9977	8.05e-06
Pst134EA_024113	Pst134EA_024113	K12827	Up	MN4512.neg	L-Ascorbic acid	C00072	Down	-0.9971	1.29e-05
Pst134EA_027956	Pst134EA_027956	-	Down	MN4512.neg	L-Ascorbic acid	C00072	Down	0.999	1.53e-06
Pst134EA_000601	Pst134EA_000601	K12823	Down	MN4512.neg	L-Ascorbic acid	C00072	Down	0.9987	2.72e-06
Pst134EA_004918	Pst134EA_004918	K14556	Down	MN4512.neg	L-Ascorbic acid	C00072	Down	0.9989	1.88e-06
Pst134EA_002812	Pst134EA_002812	-	Down	MN4512.neg	L-Ascorbic acid	C00072	Down	0.9955	3.09e-05
Pst134EA_002679	Pst134EA_002679	-	Up	MN4512.neg	L-Ascorbic acid	C00072	Down	-0.9899	0.000151
Pst134EA_004697	Pst134EA_004697	K02896	Down	MN4512.neg	L-Ascorbic acid	C00072	Down	0.998	6.19e-06
Pst134EA_006966	Pst134EA_006966	K08711	Down	MN4512.neg	L-Ascorbic acid	C00072	Down	0.9983	4.51e-06
Pst134EA_011375	Pst134EA_011375	K00586	Down	MN4512.neg	L-Ascorbic acid	C00072	Down	0.9976	8.32e-06
Pst134EA_032739	Pst134EA_032739	-	Up	MN4512.neg	L-Ascorbic acid	C00072	Down	-0.9971	1.27e-05
Pst134EA_000047	Pst134EA_000047	-	Down	MN4512.neg	L-Ascorbic acid	C00072	Down	0.997	1.38e-05
Pst134EA_011417	Pst134EA_011417	K22736	Down	MN4512.neg	L-Ascorbic acid	C00072	Down	0.997	1.38e-05
Pst134EA_032859	Pst134EA_032859	-	Up	MN20517.neg	2-{(2S,3R,4S,5R)-5-[(4-{[Benzyl(methyl)amino]methyl}-1H-1,2,3-triazol-1-yl)methyl]-3,4-dihydroxytetrahydro-2-furanyl}-1-[4-(2-methoxyphenyl)-1-piperazinyl]ethanone		Up	0.9999	1.67e-08
Pst134EA_027980	Pst134EA_027980	K11294	Down	MN20517.neg	2-{(2S,3R,4S,5R)-5-[(4-{[Benzyl(methyl)amino]methyl}-1H-1,2,3-triazol-1-yl)methyl]-3,4-dihydroxytetrahydro-2-furanyl}-1-[4-(2-methoxyphenyl)-1-piperazinyl]ethanone		Up	-0.9993	7.37e-07
Pst134EA_011396	Pst134EA_011396	-	Down	MN20517.neg	2-{(2S,3R,4S,5R)-5-[(4-{[Benzyl(methyl)amino]methyl}-1H-1,2,3-triazol-1-yl)methyl]-3,4-dihydroxytetrahydro-2-furanyl}-1-[4-(2-methoxyphenyl)-1-piperazinyl]ethanone		Up	-0.9979	6.52e-06
Pst134EA_019748	Pst134EA_019748	K08176	Down	MN20517.neg	2-{(2S,3R,4S,5R)-5-[(4-{[Benzyl(methyl)amino]methyl}-1H-1,2,3-triazol-1-yl)methyl]-3,4-dihydroxytetrahydro-2-furanyl}-1-[4-(2-methoxyphenyl)-1-piperazinyl]ethanone		Up	-0.9979	6.91e-06
Pst134EA_004947	Pst134EA_004947	-	Up	MN20517.neg	2-{(2S,3R,4S,5R)-5-[(4-{[Benzyl(methyl)amino]methyl}-1H-1,2,3-triazol-1-yl)methyl]-3,4-dihydroxytetrahydro-2-furanyl}-1-[4-(2-methoxyphenyl)-1-piperazinyl]ethanone		Up	0.9997	1.64e-07
Pst134EA_005304	Pst134EA_005304	K14768	Up	MN20517.neg	2-{(2S,3R,4S,5R)-5-[(4-{[Benzyl(methyl)amino]methyl}-1H-1,2,3-triazol-1-yl)methyl]-3,4-dihydroxytetrahydro-2-furanyl}-1-[4-(2-methoxyphenyl)-1-piperazinyl]ethanone		Up	0.9964	1.98e-05
Pst134EA_022376	Pst134EA_022376	-	Up	MN20517.neg	2-{(2S,3R,4S,5R)-5-[(4-{[Benzyl(methyl)amino]methyl}-1H-1,2,3-triazol-1-yl)methyl]-3,4-dihydroxytetrahydro-2-furanyl}-1-[4-(2-methoxyphenyl)-1-piperazinyl]ethanone		Up	0.9978	7.29e-06
Pst134EA_004705	Pst134EA_004705	-	Up	MN20517.neg	2-{(2S,3R,4S,5R)-5-[(4-{[Benzyl(methyl)amino]methyl}-1H-1,2,3-triazol-1-yl)methyl]-3,4-dihydroxytetrahydro-2-furanyl}-1-[4-(2-methoxyphenyl)-1-piperazinyl]ethanone		Up	0.996	2.35e-05
Pst134EA_024113	Pst134EA_024113	K12827	Up	MN20517.neg	2-{(2S,3R,4S,5R)-5-[(4-{[Benzyl(methyl)amino]methyl}-1H-1,2,3-triazol-1-yl)methyl]-3,4-dihydroxytetrahydro-2-furanyl}-1-[4-(2-methoxyphenyl)-1-piperazinyl]ethanone		Up	0.9972	1.16e-05
Pst134EA_027956	Pst134EA_027956	-	Down	MN20517.neg	2-{(2S,3R,4S,5R)-5-[(4-{[Benzyl(methyl)amino]methyl}-1H-1,2,3-triazol-1-yl)methyl]-3,4-dihydroxytetrahydro-2-furanyl}-1-[4-(2-methoxyphenyl)-1-piperazinyl]ethanone		Up	-0.9993	8.22e-07
Pst134EA_000601	Pst134EA_000601	K12823	Down	MN20517.neg	2-{(2S,3R,4S,5R)-5-[(4-{[Benzyl(methyl)amino]methyl}-1H-1,2,3-triazol-1-yl)methyl]-3,4-dihydroxytetrahydro-2-furanyl}-1-[4-(2-methoxyphenyl)-1-piperazinyl]ethanone		Up	-0.9994	4.71e-07
Pst134EA_004918	Pst134EA_004918	K14556	Down	MN20517.neg	2-{(2S,3R,4S,5R)-5-[(4-{[Benzyl(methyl)amino]methyl}-1H-1,2,3-triazol-1-yl)methyl]-3,4-dihydroxytetrahydro-2-furanyl}-1-[4-(2-methoxyphenyl)-1-piperazinyl]ethanone		Up	-0.9986	2.88e-06
Pst134EA_002812	Pst134EA_002812	-	Down	MN20517.neg	2-{(2S,3R,4S,5R)-5-[(4-{[Benzyl(methyl)amino]methyl}-1H-1,2,3-triazol-1-yl)methyl]-3,4-dihydroxytetrahydro-2-furanyl}-1-[4-(2-methoxyphenyl)-1-piperazinyl]ethanone		Up	-0.9966	1.74e-05
Pst134EA_002679	Pst134EA_002679	-	Up	MN20517.neg	2-{(2S,3R,4S,5R)-5-[(4-{[Benzyl(methyl)amino]methyl}-1H-1,2,3-triazol-1-yl)methyl]-3,4-dihydroxytetrahydro-2-furanyl}-1-[4-(2-methoxyphenyl)-1-piperazinyl]ethanone		Up	0.9899	0.0001532
Pst134EA_004697	Pst134EA_004697	K02896	Down	MN20517.neg	2-{(2S,3R,4S,5R)-5-[(4-{[Benzyl(methyl)amino]methyl}-1H-1,2,3-triazol-1-yl)methyl]-3,4-dihydroxytetrahydro-2-furanyl}-1-[4-(2-methoxyphenyl)-1-piperazinyl]ethanone		Up	-0.9982	4.6e-06
Pst134EA_006966	Pst134EA_006966	K08711	Down	MN20517.neg	2-{(2S,3R,4S,5R)-5-[(4-{[Benzyl(methyl)amino]methyl}-1H-1,2,3-triazol-1-yl)methyl]-3,4-dihydroxytetrahydro-2-furanyl}-1-[4-(2-methoxyphenyl)-1-piperazinyl]ethanone		Up	-0.9981	5.27e-06
Pst134EA_011375	Pst134EA_011375	K00586	Down	MN20517.neg	2-{(2S,3R,4S,5R)-5-[(4-{[Benzyl(methyl)amino]methyl}-1H-1,2,3-triazol-1-yl)methyl]-3,4-dihydroxytetrahydro-2-furanyl}-1-[4-(2-methoxyphenyl)-1-piperazinyl]ethanone		Up	-0.9975	9.72e-06
Pst134EA_032739	Pst134EA_032739	-	Up	MN20517.neg	2-{(2S,3R,4S,5R)-5-[(4-{[Benzyl(methyl)amino]methyl}-1H-1,2,3-triazol-1-yl)methyl]-3,4-dihydroxytetrahydro-2-furanyl}-1-[4-(2-methoxyphenyl)-1-piperazinyl]ethanone		Up	0.9986	2.89e-06
Pst134EA_000047	Pst134EA_000047	-	Down	MN20517.neg	2-{(2S,3R,4S,5R)-5-[(4-{[Benzyl(methyl)amino]methyl}-1H-1,2,3-triazol-1-yl)methyl]-3,4-dihydroxytetrahydro-2-furanyl}-1-[4-(2-methoxyphenyl)-1-piperazinyl]ethanone		Up	-0.9984	3.84e-06
Pst134EA_011417	Pst134EA_011417	K22736	Down	MN20517.neg	2-{(2S,3R,4S,5R)-5-[(4-{[Benzyl(methyl)amino]methyl}-1H-1,2,3-triazol-1-yl)methyl]-3,4-dihydroxytetrahydro-2-furanyl}-1-[4-(2-methoxyphenyl)-1-piperazinyl]ethanone		Up	-0.9989	1.92e-06
Pst134EA_032859	Pst134EA_032859	-	Up	MN8212.neg	5-Methylthioribulose 1-phosphate	C04582	Up	0.9983	4.45e-06
Pst134EA_027980	Pst134EA_027980	K11294	Down	MN8212.neg	5-Methylthioribulose 1-phosphate	C04582	Up	-0.9974	1.03e-05
Pst134EA_011396	Pst134EA_011396	-	Down	MN8212.neg	5-Methylthioribulose 1-phosphate	C04582	Up	-0.9969	1.44e-05
Pst134EA_019748	Pst134EA_019748	K08176	Down	MN8212.neg	5-Methylthioribulose 1-phosphate	C04582	Up	-0.9974	9.95e-06
Pst134EA_004947	Pst134EA_004947	-	Up	MN8212.neg	5-Methylthioribulose 1-phosphate	C04582	Up	0.9978	7.3e-06
Pst134EA_005304	Pst134EA_005304	K14768	Up	MN8212.neg	5-Methylthioribulose 1-phosphate	C04582	Up	0.995	3.8e-05
Pst134EA_022376	Pst134EA_022376	-	Up	MN8212.neg	5-Methylthioribulose 1-phosphate	C04582	Up	0.9968	1.51e-05
Pst134EA_004705	Pst134EA_004705	-	Up	MN8212.neg	5-Methylthioribulose 1-phosphate	C04582	Up	0.9941	5.14e-05
Pst134EA_024113	Pst134EA_024113	K12827	Up	MN8212.neg	5-Methylthioribulose 1-phosphate	C04582	Up	0.9953	3.31e-05
Pst134EA_027956	Pst134EA_027956	-	Down	MN8212.neg	5-Methylthioribulose 1-phosphate	C04582	Up	-0.997	1.35e-05
Pst134EA_000601	Pst134EA_000601	K12823	Down	MN8212.neg	5-Methylthioribulose 1-phosphate	C04582	Up	-0.9993	6.64e-07
Pst134EA_004918	Pst134EA_004918	K14556	Down	MN8212.neg	5-Methylthioribulose 1-phosphate	C04582	Up	-0.9984	3.78e-06
Pst134EA_002812	Pst134EA_002812	-	Down	MN8212.neg	5-Methylthioribulose 1-phosphate	C04582	Up	-0.9983	4.2e-06
Pst134EA_002679	Pst134EA_002679	-	Up	MN8212.neg	5-Methylthioribulose 1-phosphate	C04582	Up	0.9901	0.0001462
Pst134EA_004697	Pst134EA_004697	K02896	Down	MN8212.neg	5-Methylthioribulose 1-phosphate	C04582	Up	-0.9974	1.04e-05
Pst134EA_006966	Pst134EA_006966	K08711	Down	MN8212.neg	5-Methylthioribulose 1-phosphate	C04582	Up	-0.9954	3.17e-05
Pst134EA_011375	Pst134EA_011375	K00586	Down	MN8212.neg	5-Methylthioribulose 1-phosphate	C04582	Up	-0.9956	2.85e-05
Pst134EA_032739	Pst134EA_032739	-	Up	MN8212.neg	5-Methylthioribulose 1-phosphate	C04582	Up	0.9991	1.25e-06
Pst134EA_000047	Pst134EA_000047	-	Down	MN8212.neg	5-Methylthioribulose 1-phosphate	C04582	Up	-0.9978	7.29e-06
Pst134EA_011417	Pst134EA_011417	K22736	Down	MN8212.neg	5-Methylthioribulose 1-phosphate	C04582	Up	-0.9974	9.8e-06
Pst134EA_032859	Pst134EA_032859	-	Up	MN21071.neg	Lercanidipine		Up	0.9997	1.8e-07
Pst134EA_027980	Pst134EA_027980	K11294	Down	MN21071.neg	Lercanidipine		Up	-0.9986	2.94e-06
Pst134EA_011396	Pst134EA_011396	-	Down	MN21071.neg	Lercanidipine		Up	-0.9988	2.14e-06
Pst134EA_019748	Pst134EA_019748	K08176	Down	MN21071.neg	Lercanidipine		Up	-0.9986	2.85e-06
Pst134EA_004947	Pst134EA_004947	-	Up	MN21071.neg	Lercanidipine		Up	0.999	1.53e-06
Pst134EA_005304	Pst134EA_005304	K14768	Up	MN21071.neg	Lercanidipine		Up	0.9964	1.91e-05
Pst134EA_022376	Pst134EA_022376	-	Up	MN21071.neg	Lercanidipine		Up	0.9983	4.31e-06
Pst134EA_004705	Pst134EA_004705	-	Up	MN21071.neg	Lercanidipine		Up	0.9974	1.01e-05
Pst134EA_024113	Pst134EA_024113	K12827	Up	MN21071.neg	Lercanidipine		Up	0.9975	9.69e-06
Pst134EA_027956	Pst134EA_027956	-	Down	MN21071.neg	Lercanidipine		Up	-0.9994	4.88e-07
Pst134EA_000601	Pst134EA_000601	K12823	Down	MN21071.neg	Lercanidipine		Up	-0.9983	4.26e-06
Pst134EA_004918	Pst134EA_004918	K14556	Down	MN21071.neg	Lercanidipine		Up	-0.9992	9.23e-07
Pst134EA_002812	Pst134EA_002812	-	Down	MN21071.neg	Lercanidipine		Up	-0.9944	4.76e-05
Pst134EA_002679	Pst134EA_002679	-	Up	MN21071.neg	Lercanidipine		Up	0.9891	0.0001792
Pst134EA_004697	Pst134EA_004697	K02896	Down	MN21071.neg	Lercanidipine		Up	-0.9991	1.16e-06
Pst134EA_006966	Pst134EA_006966	K08711	Down	MN21071.neg	Lercanidipine		Up	-0.9975	9.51e-06
Pst134EA_011375	Pst134EA_011375	K00586	Down	MN21071.neg	Lercanidipine		Up	-0.9978	7.03e-06
Pst134EA_032739	Pst134EA_032739	-	Up	MN21071.neg	Lercanidipine		Up	0.9969	1.41e-05
Pst134EA_000047	Pst134EA_000047	-	Down	MN21071.neg	Lercanidipine		Up	-0.9972	1.16e-05
Pst134EA_011417	Pst134EA_011417	K22736	Down	MN21071.neg	Lercanidipine		Up	-0.9972	1.17e-05
Pst134EA_032859	Pst134EA_032859	-	Up	MN22799.neg	Coproporphyrin Iii	C03263	Down	-0.9983	4.16e-06
Pst134EA_027980	Pst134EA_027980	K11294	Down	MN22799.neg	Coproporphyrin Iii	C03263	Down	0.998	6.12e-06
Pst134EA_011396	Pst134EA_011396	-	Down	MN22799.neg	Coproporphyrin Iii	C03263	Down	0.9985	3.22e-06
Pst134EA_019748	Pst134EA_019748	K08176	Down	MN22799.neg	Coproporphyrin Iii	C03263	Down	0.999	1.58e-06
Pst134EA_004947	Pst134EA_004947	-	Up	MN22799.neg	Coproporphyrin Iii	C03263	Down	-0.9974	1.03e-05
Pst134EA_005304	Pst134EA_005304	K14768	Up	MN22799.neg	Coproporphyrin Iii	C03263	Down	-0.9969	1.44e-05
Pst134EA_022376	Pst134EA_022376	-	Up	MN22799.neg	Coproporphyrin Iii	C03263	Down	-0.9973	1.09e-05
Pst134EA_004705	Pst134EA_004705	-	Up	MN22799.neg	Coproporphyrin Iii	C03263	Down	-0.9964	1.92e-05
Pst134EA_024113	Pst134EA_024113	K12827	Up	MN22799.neg	Coproporphyrin Iii	C03263	Down	-0.9967	1.66e-05
Pst134EA_027956	Pst134EA_027956	-	Down	MN22799.neg	Coproporphyrin Iii	C03263	Down	0.9978	7.38e-06
Pst134EA_000601	Pst134EA_000601	K12823	Down	MN22799.neg	Coproporphyrin Iii	C03263	Down	0.9989	1.95e-06
Pst134EA_004918	Pst134EA_004918	K14556	Down	MN22799.neg	Coproporphyrin Iii	C03263	Down	0.9992	9.8e-07
Pst134EA_002812	Pst134EA_002812	-	Down	MN22799.neg	Coproporphyrin Iii	C03263	Down	0.9972	1.16e-05
Pst134EA_002679	Pst134EA_002679	-	Up	MN22799.neg	Coproporphyrin Iii	C03263	Down	-0.9919	9.82e-05
Pst134EA_004697	Pst134EA_004697	K02896	Down	MN22799.neg	Coproporphyrin Iii	C03263	Down	0.998	6.05e-06
Pst134EA_006966	Pst134EA_006966	K08711	Down	MN22799.neg	Coproporphyrin Iii	C03263	Down	0.9964	1.91e-05
Pst134EA_011375	Pst134EA_011375	K00586	Down	MN22799.neg	Coproporphyrin Iii	C03263	Down	0.9971	1.24e-05
Pst134EA_032739	Pst134EA_032739	-	Up	MN22799.neg	Coproporphyrin Iii	C03263	Down	-0.9984	3.79e-06
Pst134EA_000047	Pst134EA_000047	-	Down	MN22799.neg	Coproporphyrin Iii	C03263	Down	0.9978	7.03e-06
Pst134EA_011417	Pst134EA_011417	K22736	Down	MN22799.neg	Coproporphyrin Iii	C03263	Down	0.9971	1.29e-05
Pst134EA_032859	Pst134EA_032859	-	Up	MN12441.neg	5-Fluoro NNEI		Down	-0.9972	1.16e-05
Pst134EA_027980	Pst134EA_027980	K11294	Down	MN12441.neg	5-Fluoro NNEI		Down	0.9987	2.56e-06
Pst134EA_011396	Pst134EA_011396	-	Down	MN12441.neg	5-Fluoro NNEI		Down	0.9981	5.14e-06
Pst134EA_019748	Pst134EA_019748	K08176	Down	MN12441.neg	5-Fluoro NNEI		Down	0.9985	3.24e-06
Pst134EA_004947	Pst134EA_004947	-	Up	MN12441.neg	5-Fluoro NNEI		Down	-0.9963	2.11e-05
Pst134EA_005304	Pst134EA_005304	K14768	Up	MN12441.neg	5-Fluoro NNEI		Down	-0.9986	2.88e-06
Pst134EA_022376	Pst134EA_022376	-	Up	MN12441.neg	5-Fluoro NNEI		Down	-0.9956	2.94e-05
Pst134EA_004705	Pst134EA_004705	-	Up	MN12441.neg	5-Fluoro NNEI		Down	-0.9966	1.75e-05
Pst134EA_024113	Pst134EA_024113	K12827	Up	MN12441.neg	5-Fluoro NNEI		Down	-0.9972	1.18e-05
Pst134EA_027956	Pst134EA_027956	-	Down	MN12441.neg	5-Fluoro NNEI		Down	0.9974	1.01e-05
Pst134EA_000601	Pst134EA_000601	K12823	Down	MN12441.neg	5-Fluoro NNEI		Down	0.998	5.95e-06
Pst134EA_004918	Pst134EA_004918	K14556	Down	MN12441.neg	5-Fluoro NNEI		Down	0.9976	8.3e-06
Pst134EA_002812	Pst134EA_002812	-	Down	MN12441.neg	5-Fluoro NNEI		Down	0.9968	1.54e-05
Pst134EA_002679	Pst134EA_002679	-	Up	MN12441.neg	5-Fluoro NNEI		Down	-0.9946	4.31e-05
Pst134EA_004697	Pst134EA_004697	K02896	Down	MN12441.neg	5-Fluoro NNEI		Down	0.9959	2.58e-05
Pst134EA_006966	Pst134EA_006966	K08711	Down	MN12441.neg	5-Fluoro NNEI		Down	0.998	6.13e-06
Pst134EA_011375	Pst134EA_011375	K00586	Down	MN12441.neg	5-Fluoro NNEI		Down	0.9976	8.83e-06
Pst134EA_032739	Pst134EA_032739	-	Up	MN12441.neg	5-Fluoro NNEI		Down	-0.9981	5.55e-06
Pst134EA_000047	Pst134EA_000047	-	Down	MN12441.neg	5-Fluoro NNEI		Down	0.9982	4.99e-06
Pst134EA_011417	Pst134EA_011417	K22736	Down	MN12441.neg	5-Fluoro NNEI		Down	0.9977	8.27e-06
Pst134EA_032859	Pst134EA_032859	-	Up	MN5451.neg	6-Phospho-D-gluconate	C00345	Down	-0.9958	2.64e-05
Pst134EA_027980	Pst134EA_027980	K11294	Down	MN5451.neg	6-Phospho-D-gluconate	C00345	Down	0.9967	1.59e-05
Pst134EA_011396	Pst134EA_011396	-	Down	MN5451.neg	6-Phospho-D-gluconate	C00345	Down	0.9954	3.14e-05
Pst134EA_019748	Pst134EA_019748	K08176	Down	MN5451.neg	6-Phospho-D-gluconate	C00345	Down	0.9963	2e-05
Pst134EA_004947	Pst134EA_004947	-	Up	MN5451.neg	6-Phospho-D-gluconate	C00345	Down	-0.9948	3.98e-05
Pst134EA_005304	Pst134EA_005304	K14768	Up	MN5451.neg	6-Phospho-D-gluconate	C00345	Down	-0.9969	1.4e-05
Pst134EA_022376	Pst134EA_022376	-	Up	MN5451.neg	6-Phospho-D-gluconate	C00345	Down	-0.9963	2.02e-05
Pst134EA_004705	Pst134EA_004705	-	Up	MN5451.neg	6-Phospho-D-gluconate	C00345	Down	-0.994	5.36e-05
Pst134EA_024113	Pst134EA_024113	K12827	Up	MN5451.neg	6-Phospho-D-gluconate	C00345	Down	-0.9966	1.72e-05
Pst134EA_027956	Pst134EA_027956	-	Down	MN5451.neg	6-Phospho-D-gluconate	C00345	Down	0.9954	3.12e-05
Pst134EA_000601	Pst134EA_000601	K12823	Down	MN5451.neg	6-Phospho-D-gluconate	C00345	Down	0.9969	1.42e-05
Pst134EA_004918	Pst134EA_004918	K14556	Down	MN5451.neg	6-Phospho-D-gluconate	C00345	Down	0.9972	1.14e-05
Pst134EA_002812	Pst134EA_002812	-	Down	MN5451.neg	6-Phospho-D-gluconate	C00345	Down	0.9971	1.24e-05
Pst134EA_002679	Pst134EA_002679	-	Up	MN5451.neg	6-Phospho-D-gluconate	C00345	Down	-0.9966	1.75e-05
Pst134EA_004697	Pst134EA_004697	K02896	Down	MN5451.neg	6-Phospho-D-gluconate	C00345	Down	0.9957	2.73e-05
Pst134EA_006966	Pst134EA_006966	K08711	Down	MN5451.neg	6-Phospho-D-gluconate	C00345	Down	0.9945	4.51e-05
Pst134EA_011375	Pst134EA_011375	K00586	Down	MN5451.neg	6-Phospho-D-gluconate	C00345	Down	0.9966	1.75e-05
Pst134EA_032739	Pst134EA_032739	-	Up	MN5451.neg	6-Phospho-D-gluconate	C00345	Down	-0.9988	2.01e-06
Pst134EA_000047	Pst134EA_000047	-	Down	MN5451.neg	6-Phospho-D-gluconate	C00345	Down	0.999	1.38e-06
Pst134EA_011417	Pst134EA_011417	K22736	Down	MN5451.neg	6-Phospho-D-gluconate	C00345	Down	0.9975	9.13e-06
Pst134EA_032859	Pst134EA_032859	-	Up	MN14642.neg	(1R,2S,5S,8R,9R,10S,11R,15S,16S,18R)-16-butoxy-9,10,15,18-tetrahydroxy-12,12-dimethyl-6-methylidene-17-oxapentacyclo[7.6.2.15,8.01,11.02,8]octadecan-7-one		Down	-0.9994	6.18e-07
Pst134EA_027980	Pst134EA_027980	K11294	Down	MN14642.neg	(1R,2S,5S,8R,9R,10S,11R,15S,16S,18R)-16-butoxy-9,10,15,18-tetrahydroxy-12,12-dimethyl-6-methylidene-17-oxapentacyclo[7.6.2.15,8.01,11.02,8]octadecan-7-one		Down	0.9997	1.48e-07
Pst134EA_011396	Pst134EA_011396	-	Down	MN14642.neg	(1R,2S,5S,8R,9R,10S,11R,15S,16S,18R)-16-butoxy-9,10,15,18-tetrahydroxy-12,12-dimethyl-6-methylidene-17-oxapentacyclo[7.6.2.15,8.01,11.02,8]octadecan-7-one		Down	0.9988	2.01e-06
Pst134EA_019748	Pst134EA_019748	K08176	Down	MN14642.neg	(1R,2S,5S,8R,9R,10S,11R,15S,16S,18R)-16-butoxy-9,10,15,18-tetrahydroxy-12,12-dimethyl-6-methylidene-17-oxapentacyclo[7.6.2.15,8.01,11.02,8]octadecan-7-one		Down	0.9988	2.26e-06
Pst134EA_004947	Pst134EA_004947	-	Up	MN14642.neg	(1R,2S,5S,8R,9R,10S,11R,15S,16S,18R)-16-butoxy-9,10,15,18-tetrahydroxy-12,12-dimethyl-6-methylidene-17-oxapentacyclo[7.6.2.15,8.01,11.02,8]octadecan-7-one		Down	-0.9988	2e-06
Pst134EA_005304	Pst134EA_005304	K14768	Up	MN14642.neg	(1R,2S,5S,8R,9R,10S,11R,15S,16S,18R)-16-butoxy-9,10,15,18-tetrahydroxy-12,12-dimethyl-6-methylidene-17-oxapentacyclo[7.6.2.15,8.01,11.02,8]octadecan-7-one		Down	-0.9978	7.58e-06
Pst134EA_022376	Pst134EA_022376	-	Up	MN14642.neg	(1R,2S,5S,8R,9R,10S,11R,15S,16S,18R)-16-butoxy-9,10,15,18-tetrahydroxy-12,12-dimethyl-6-methylidene-17-oxapentacyclo[7.6.2.15,8.01,11.02,8]octadecan-7-one		Down	-0.9968	1.51e-05
Pst134EA_004705	Pst134EA_004705	-	Up	MN14642.neg	(1R,2S,5S,8R,9R,10S,11R,15S,16S,18R)-16-butoxy-9,10,15,18-tetrahydroxy-12,12-dimethyl-6-methylidene-17-oxapentacyclo[7.6.2.15,8.01,11.02,8]octadecan-7-one		Down	-0.9971	1.27e-05
Pst134EA_024113	Pst134EA_024113	K12827	Up	MN14642.neg	(1R,2S,5S,8R,9R,10S,11R,15S,16S,18R)-16-butoxy-9,10,15,18-tetrahydroxy-12,12-dimethyl-6-methylidene-17-oxapentacyclo[7.6.2.15,8.01,11.02,8]octadecan-7-one		Down	-0.9975	9.55e-06
Pst134EA_027956	Pst134EA_027956	-	Down	MN14642.neg	(1R,2S,5S,8R,9R,10S,11R,15S,16S,18R)-16-butoxy-9,10,15,18-tetrahydroxy-12,12-dimethyl-6-methylidene-17-oxapentacyclo[7.6.2.15,8.01,11.02,8]octadecan-7-one		Down	0.9992	9.2e-07
Pst134EA_000601	Pst134EA_000601	K12823	Down	MN14642.neg	(1R,2S,5S,8R,9R,10S,11R,15S,16S,18R)-16-butoxy-9,10,15,18-tetrahydroxy-12,12-dimethyl-6-methylidene-17-oxapentacyclo[7.6.2.15,8.01,11.02,8]octadecan-7-one		Down	0.9992	9.81e-07
Pst134EA_004918	Pst134EA_004918	K14556	Down	MN14642.neg	(1R,2S,5S,8R,9R,10S,11R,15S,16S,18R)-16-butoxy-9,10,15,18-tetrahydroxy-12,12-dimethyl-6-methylidene-17-oxapentacyclo[7.6.2.15,8.01,11.02,8]octadecan-7-one		Down	0.9984	3.78e-06
Pst134EA_002812	Pst134EA_002812	-	Down	MN14642.neg	(1R,2S,5S,8R,9R,10S,11R,15S,16S,18R)-16-butoxy-9,10,15,18-tetrahydroxy-12,12-dimethyl-6-methylidene-17-oxapentacyclo[7.6.2.15,8.01,11.02,8]octadecan-7-one		Down	0.9965	1.87e-05
Pst134EA_002679	Pst134EA_002679	-	Up	MN14642.neg	(1R,2S,5S,8R,9R,10S,11R,15S,16S,18R)-16-butoxy-9,10,15,18-tetrahydroxy-12,12-dimethyl-6-methylidene-17-oxapentacyclo[7.6.2.15,8.01,11.02,8]octadecan-7-one		Down	-0.9911	0.000118
Pst134EA_004697	Pst134EA_004697	K02896	Down	MN14642.neg	(1R,2S,5S,8R,9R,10S,11R,15S,16S,18R)-16-butoxy-9,10,15,18-tetrahydroxy-12,12-dimethyl-6-methylidene-17-oxapentacyclo[7.6.2.15,8.01,11.02,8]octadecan-7-one		Down	0.9975	9.65e-06
Pst134EA_006966	Pst134EA_006966	K08711	Down	MN14642.neg	(1R,2S,5S,8R,9R,10S,11R,15S,16S,18R)-16-butoxy-9,10,15,18-tetrahydroxy-12,12-dimethyl-6-methylidene-17-oxapentacyclo[7.6.2.15,8.01,11.02,8]octadecan-7-one		Down	0.9991	1.13e-06
Pst134EA_011375	Pst134EA_011375	K00586	Down	MN14642.neg	(1R,2S,5S,8R,9R,10S,11R,15S,16S,18R)-16-butoxy-9,10,15,18-tetrahydroxy-12,12-dimethyl-6-methylidene-17-oxapentacyclo[7.6.2.15,8.01,11.02,8]octadecan-7-one		Down	0.9979	6.75e-06
Pst134EA_032739	Pst134EA_032739	-	Up	MN14642.neg	(1R,2S,5S,8R,9R,10S,11R,15S,16S,18R)-16-butoxy-9,10,15,18-tetrahydroxy-12,12-dimethyl-6-methylidene-17-oxapentacyclo[7.6.2.15,8.01,11.02,8]octadecan-7-one		Down	-0.9982	5.12e-06
Pst134EA_000047	Pst134EA_000047	-	Down	MN14642.neg	(1R,2S,5S,8R,9R,10S,11R,15S,16S,18R)-16-butoxy-9,10,15,18-tetrahydroxy-12,12-dimethyl-6-methylidene-17-oxapentacyclo[7.6.2.15,8.01,11.02,8]octadecan-7-one		Down	0.9981	5.49e-06
Pst134EA_011417	Pst134EA_011417	K22736	Down	MN14642.neg	(1R,2S,5S,8R,9R,10S,11R,15S,16S,18R)-16-butoxy-9,10,15,18-tetrahydroxy-12,12-dimethyl-6-methylidene-17-oxapentacyclo[7.6.2.15,8.01,11.02,8]octadecan-7-one		Down	0.9985	3.51e-06
